# Supplementary material for: The psoriasis-associated deletion of late cornified envelope genes LCE3B and LCE3C has been maintained under balancing selection since Human Denisovan divergence
Source: BMC Evol Biol. 2016 Dec 5;16:265. doi: 10.1186/s12862-016-0842-6 (PMC5139038; doi:10.1186/s12862-016-0842-6)
Supplement: Additional file 2: Table S1. — Linkage disequilibrium between LCE3 BC deletion and adjacent SNPs. (XLSX 64 kb) [file 12862_2016_842_MOESM2_ESM.xlsx]

## Sheet: Sheet1
### Table S1. Linkage disequilibrium between LCE3BC deletion and adjacent SNPs.
### POSITION: the positional information of the variants surronding LCE3BC deletion; R^2: R square value expressing the LD between LCE3BC deletion variants (whose position being chr1:152555495) and adjacent variants.
POSITION	R^2
chr1:152550018	0.9208
chr1:152550131	0.000155086
chr1:152550140	0.000514504
chr1:152550174	0.00102942
chr1:152550177	0.234213
chr1:152550240	0.000310234
chr1:152550344	0.000514504
chr1:152550377	0.000155086
chr1:152550415	0.0493974
chr1:152550423	0.000155086
chr1:152550436	0.000514504
chr1:152550446	0.00672077
chr1:152550458	0.000155086
chr1:152550470	0.000310234
chr1:152550559	0.0137747
chr1:152550616	0.000465444
chr1:152550687	0.000310234
chr1:152550736	0.0002572
chr1:152550744	0.00077191
chr1:152550796	0.000155086
chr1:152550816	0.0002572
chr1:152550823	NA
chr1:152550842	0.000514504
chr1:152550957	0.000155086
chr1:152551085	0.00342627
chr1:152551153	0.000514504
chr1:152551237	0.000620717
chr1:152551276	0.597403
chr1:152551310	0.0093244
chr1:152551325	0.606082
chr1:152551364	0.00077191
chr1:152551420	0.000155086
chr1:152551504	5.24948e-05
chr1:152551547	0.310831
chr1:152551584	0.000155086
chr1:152551761	0.00077191
chr1:152551766	0.0132495
chr1:152551801	0.106695
chr1:152551901	0.000155086
chr1:152551944	6.42421e-06
chr1:152551950	0.0002572
chr1:152551986	0.0002572
chr1:152552029	0.000155086
chr1:152552039	0.0002572
chr1:152552082	0.000465444
chr1:152552152	0.000155086
chr1:152552160	0.00206048
chr1:152552171	0.0137747
chr1:152552178	0.000155086
chr1:152552192	0.000514504
chr1:152552197	0.00124243
chr1:152552212	0.0002572
chr1:152552220	0.0002572
chr1:152552223	0.000310234
chr1:152552229	0.000310234
chr1:152552235	0.000155086
chr1:152552239	0.000931447
chr1:152552262	6.42421e-06
chr1:152552279	0.00139801
chr1:152552285	0.295184
chr1:152552288	0.000310234
chr1:152552300	0.0002572
chr1:152552311	0.0111532
chr1:152552323	0.000155086
chr1:152552365	0.00077191
chr1:152552368	0.00077191
chr1:152552381	0.0002572
chr1:152552391	0.000128387
chr1:152552461	0.234874
chr1:152552494	0.000155086
chr1:152552547	0.0002572
chr1:152552562	0.012605
chr1:152552631	0.000155086
chr1:152552663	0.000155086
chr1:152552766	0.00264492
chr1:152552817	0.0002572
chr1:152552821	0.000155086
chr1:152552837	0.000155086
chr1:152552844	0.000155086
chr1:152552906	0.000155086
chr1:152552915	0.000155086
chr1:152552939	0.00231851
chr1:152552985	0.000155086
chr1:152552986	0.0002572
chr1:152552999	0.00609227
chr1:152553045	0.0137747
chr1:152553053	0.000155086
chr1:152553088	0.000155086
chr1:152553130	0.000514504
chr1:152553227	0.0002572
chr1:152553244	0.00577974
chr1:152553271	0.0002572
chr1:152553344	0.000465444
chr1:152553365	0.271712
chr1:152553480	0.0278472
chr1:152553534	0.0002572
chr1:152553591	0.000155086
chr1:152553624	0.0308062
chr1:152553656	0.00672512
chr1:152553666	0.000931447
chr1:152553689	0.0124626
chr1:152553701	0.000155086
chr1:152553706	0.0002572
chr1:152553727	0.000354674
chr1:152553729	0.000155086
chr1:152553759	0.000155086
chr1:152553768	0.34439
chr1:152553833	0.000620717
chr1:152553841	0.000155086
chr1:152553909	0.00672512
chr1:152553913	0.341539
chr1:152553918	0.000155086
chr1:152553935	0.0002572
chr1:152553963	0.0124626
chr1:152554065	0.00170936
chr1:152554078	0.000931447
chr1:152554081	0.014532
chr1:152554082	0.0002572
chr1:152554142	0.0111532
chr1:152554190	6.42421e-06
chr1:152554200	0.00100373
chr1:152554206	0.000155086
chr1:152554240	0.000155086
chr1:152554287	0.000155086
chr1:152554343	0.000155086
chr1:152554395	0.0002572
chr1:152554515	0.0114865
chr1:152554549	0.0002572
chr1:152554552	0.0002572
chr1:152554597	0.217806
chr1:152554611	0.00802127
chr1:152554628	0.000155086
chr1:152554670	0.00139801
chr1:152554678	0.000155086
chr1:152554696	0.000155086
chr1:152554740	0.0002572
chr1:152554865	0.000155086
chr1:152554990	0.000155086
chr1:152555005	0.122949
chr1:152555006	0.0143003
chr1:152555148	0.000465444
chr1:152555157	0.0493974
chr1:152555176	0.968606
chr1:152555187	0.000155086
chr1:152555188	0.0002572
chr1:152555191	0.000155086
chr1:152555254	0.000155086
chr1:152555302	0.00233282
chr1:152555312	0.0002572
chr1:152555421	0.000155086
chr1:152555857	0.0002572
chr1:152555971	0.000155086
chr1:152556085	0.00622148
chr1:152556132	1.28535e-05
chr1:152556406	0.0002572
chr1:152556422	0.00148325
chr1:152556840	0.00712827
chr1:152556884	0.00440914
chr1:152556896	0.00206048
chr1:152556930	0.0002572
chr1:152557042	0.0002572
chr1:152557073	0.00601572
chr1:152557127	0.0002572
chr1:152557179	0.000155086
chr1:152557223	0.000514504
chr1:152557356	0.0002572
chr1:152557405	1.28535e-05
chr1:152557443	0.000155086
chr1:152557702	0.000113732
chr1:152557794	0.0002572
chr1:152557815	0.0002572
chr1:152557884	0.00113794
chr1:152558007	0.0002572
chr1:152558008	0.000514504
chr1:152558062	0.0002572
chr1:152558111	0.00128703
chr1:152558146	0.0128905
chr1:152558237	0.00578928
chr1:152558457	0.00124697
chr1:152558620	0.00113794
chr1:152558856	0.00283487
chr1:152558876	0.0030002
chr1:152558893	0.00113794
chr1:152559014	0.0002572
chr1:152559049	0.00464538
chr1:152559342	0.000514504
chr1:152559391	0.000534933
chr1:152559424	0.0002572
chr1:152559483	0.0002572
chr1:152559501	1.28535e-05
chr1:152559631	0.00364578
chr1:152559740	0.00622148
chr1:152559809	0.00880283
chr1:152559811	0.00665966
chr1:152560044	0.000155086
chr1:152560107	0.000514504
chr1:152560134	0.0091191
chr1:152560199	1.28535e-05
chr1:152560300	0.0035411
chr1:152560325	0.00747594
chr1:152560395	0.000465444
chr1:152560404	0.0002572
chr1:152560473	0.000514504
chr1:152560576	0.0002572
chr1:152560580	0.0111073
chr1:152560860	0.0002572
chr1:152560879	0.000155086
chr1:152560929	0.00102942
chr1:152560938	0.00660993
chr1:152560956	0.00578928
chr1:152560963	0.0002572
chr1:152560967	0.0002572
chr1:152561040	1.28535e-05
chr1:152561067	0.0002572
chr1:152561109	0.00077191
chr1:152561182	0.0002572
chr1:152561295	0.00113794
chr1:152561408	0.0502193
chr1:152561460	0.0625906
chr1:152561484	0.00412319
chr1:152561531	0.000155086
chr1:152561559	0.00601572
chr1:152561562	0.00113794
chr1:152561611	0.00412319
chr1:152561628	0.00077191
chr1:152561666	0.0002572
chr1:152561805	0.00283487
chr1:152561821	0.0002572
chr1:152561873	0.00128703
chr1:152561950	0.0002572
chr1:152561960	0.000765413
chr1:152562117	0.0002572
chr1:152562129	0.000155086
chr1:152562131	0.000155086
chr1:152562138	0.0002572
chr1:152562156	0.00682239
chr1:152562279	0.0597314
chr1:152562295	0.0002572
chr1:152562352	0.0002572
chr1:152562411	0.00077191
chr1:152562619	0.00601572
chr1:152562649	0.0002572
chr1:152562662	0.00154475
chr1:152562730	0.00077191
chr1:152562914	0.0002572
chr1:152562921	0.000514504
chr1:152562962	0.0002572
chr1:152562965	0.0002572
chr1:152562977	0.0002572
chr1:152563000	0.0002572
chr1:152563015	0.0002572
chr1:152563080	6.42421e-06
chr1:152563087	0.0002572
chr1:152563093	0.0002572
chr1:152563111	0.000514504
chr1:152563138	0.00257664
chr1:152563302	0.0002572
chr1:152563386	0.000155086
chr1:152563400	0.0002572
chr1:152563568	0.0002572
chr1:152563601	0.00412319
chr1:152563656	0.000155086
chr1:152563797	6.42421e-06
chr1:152563924	0.000155086
chr1:152563933	0.000155086
chr1:152564061	0.00578928
chr1:152564114	0.0002572
chr1:152564169	0.000155086
chr1:152564183	1.28535e-05
chr1:152564296	0.000514504
chr1:152564320	0.000562044
chr1:152564368	0.000514504
chr1:152564390	0.00077191
chr1:152564547	0.00882121
chr1:152564666	0.00622148
chr1:152564677	0.0128905
chr1:152564699	0.00113794
chr1:152564707	0.0002572
chr1:152564796	0.0002572
chr1:152564800	0.0002572
chr1:152564878	0.00077191
chr1:152565006	0.00925315
chr1:152565021	0.0002572
chr1:152565162	0.00163879
chr1:152565282	0.0002572
chr1:152565288	0.000155086
chr1:152565322	0.000155086
chr1:152565398	0.00364578
chr1:152565483	0.0002572
chr1:152565547	0.00438642
chr1:152565709	0.0002572
chr1:152565925	0.00081677
chr1:152565954	0.0002572
chr1:152565960	0.0002572
chr1:152566084	0.0002572
chr1:152566189	0.0142713
chr1:152566217	0.000155086
chr1:152566296	0.000514504
chr1:152566458	0.00257664
chr1:152566508	0.0002572
chr1:152566571	0.000155086
chr1:152566597	0.00578928
chr1:152566625	0.00302091
chr1:152566673	0.0002572
chr1:152566712	0.00153266
chr1:152566814	0.00385193
chr1:152566998	0.0002572
chr1:152567034	0.000155086
chr1:152567189	0.000113732
chr1:152567217	0.00176802
chr1:152567292	0.00077191
chr1:152567432	0.0002572
chr1:152567495	0.00077191
chr1:152567573	0.0002572
chr1:152567958	0.0002572
chr1:152568059	0.0002572
chr1:152568080	0.0002572
chr1:152568123	0.00364578
chr1:152568142	0.0002572
chr1:152568147	1.28535e-05
chr1:152568224	1.28535e-05
chr1:152568230	0.0118772
chr1:152568340	0.0002572
chr1:152568367	0.0497211
chr1:152568478	0.00695453
chr1:152568578	0.000155086
chr1:152568763	0.00077191
chr1:152568819	0.0002572
chr1:152568881	0.00102942
chr1:152568997	0.00412319
chr1:152569045	0.0002572
chr1:152569147	0.0265473
chr1:152569156	0.00077191
chr1:152569171	0.00335207
chr1:152569219	0.00412319
chr1:152569254	0.000155086
chr1:152569520	0.00622854
chr1:152569529	0.00452862
chr1:152569530	0.0002572
chr1:152569573	0.00900708
chr1:152569601	0.0002572
chr1:152569620	0.0002572
chr1:152569690	0.0002572
chr1:152569693	0.0091191
chr1:152569772	0.000514504
chr1:152569842	0.00557037
chr1:152569850	0.000155086
chr1:152570001	0.00113794
chr1:152570047	0.0002572
chr1:152570053	0.0002572
chr1:152570081	0.00622148
chr1:152570082	6.42421e-06
chr1:152570133	0.0002572
chr1:152570221	0.00412319
chr1:152570411	0.00531722
chr1:152570443	0.00257664
chr1:152570460	0.00102942
chr1:152570470	0.0002572
chr1:152570662	0.0002572
chr1:152570862	0.000514504
chr1:152570884	0.000155086
chr1:152571172	0.00530051
chr1:152571177	0.00542255
chr1:152571266	0.00113794
chr1:152571308	0.00747594
chr1:152571319	1.28535e-05
chr1:152571359	0.00578928
chr1:152571481	0.000155086
chr1:152571512	0.0002572
chr1:152571526	0.00246045
chr1:152571585	0.00546628
chr1:152571607	0.0002572
chr1:152571753	0.0002572
chr1:152571784	0.00077191
chr1:152571809	0.00077191
chr1:152571826	0.0002572
chr1:152571963	0.0002572
chr1:152572005	0.00188087
chr1:152572045	0.00412319
chr1:152572088	0.00622148
chr1:152572107	0.00622148
chr1:152572188	0.0002572
chr1:152572197	0.0002572
chr1:152572211	0.000155086
chr1:152572267	0.000155086
chr1:152572375	0.00180256
chr1:152572413	0.000155086
chr1:152572426	0.0236742
chr1:152572521	0.000155086
chr1:152572553	1.28535e-05
chr1:152572590	0.000318083
chr1:152572782	0.000155086
chr1:152572865	0.0002572
chr1:152572875	0.00206048
chr1:152572931	0.0002572
chr1:152572981	0.00077191
chr1:152572983	6.42421e-06
chr1:152572986	0.00148577
chr1:152573025	6.42421e-06
chr1:152573038	6.42421e-06
chr1:152573041	0.000585424
chr1:152573103	0.000107787
chr1:152573141	0.0002572
chr1:152573155	6.42421e-06
chr1:152573160	0.000102651
chr1:152573253	0.0002572
chr1:152573319	1.28535e-05
chr1:152573331	0.0002572
chr1:152573399	0.000128387
chr1:152573420	0.000712052
chr1:152573463	0.00622148
chr1:152573464	0.00424655
chr1:152573528	0.0002572
chr1:152573755	0.0002572
chr1:152573798	0.00623137
chr1:152573827	0.0002572
chr1:152573837	0.000107787
chr1:152573875	0.00464538
chr1:152573877	0.00283487
chr1:152573944	0.0002572
chr1:152573952	0.0002572
chr1:152573963	0.000867408
chr1:152574134	0.00682239
chr1:152574176	0.000107787
chr1:152574272	0.000155086
chr1:152574327	0.0060066
chr1:152574409	0.000514504
chr1:152574584	0.00077191
chr1:152574635	0.0002572
chr1:152574708	0.00412319
chr1:152574792	0.000437088
chr1:152574814	0.000155086
chr1:152574829	0.0002572
chr1:152574906	0.0002572
chr1:152575021	0.00601572
chr1:152575296	0.0002572
chr1:152575415	0.00412319
chr1:152575534	0.00224514
chr1:152575538	0.000155086
chr1:152575647	1.28535e-05
chr1:152575779	0.00412757
chr1:152575866	0.00377792
chr1:152575937	0.000155086
chr1:152576166	0.000155086
chr1:152576236	0.0002572
chr1:152576253	0.00283487
chr1:152576389	0.0002572
chr1:152576460	0.000514504
chr1:152576481	0.00622148
chr1:152576490	0.000765413
chr1:152576665	0.0002572
chr1:152576725	1.28535e-05
chr1:152576769	0.0002572
chr1:152576849	0.000514504
chr1:152577115	0.0002572
chr1:152577194	0.0002572
chr1:152577334	0.000514504
chr1:152577425	0.000514504
chr1:152577720	0.00224514
chr1:152577749	0.0002572
chr1:152577750	0.00601572
chr1:152577778	0.000155086
chr1:152577810	1.28535e-05
chr1:152577894	0.00438642
chr1:152577895	6.42421e-06
chr1:152578133	0.000514504
chr1:152578141	0.00116684
chr1:152578173	0.0002572
chr1:152578202	1.28535e-05
chr1:152578295	0.0002572
chr1:152578337	0.000514504
chr1:152578450	0.0002572
chr1:152578527	0.000155086
chr1:152578613	0.0002572
chr1:152578655	0.0002572
chr1:152578729	0.000155086
chr1:152578766	0.000155086
chr1:152578916	0.00113794
chr1:152578953	0.000514504
chr1:152579106	0.0002572
chr1:152579268	0.00113794
chr1:152579359	0.000514504
chr1:152579369	0.000155086
chr1:152579429	0.0002572
chr1:152579443	0.00412319
chr1:152579583	0.0002572
chr1:152579740	0.00113794
chr1:152579890	1.28535e-05
chr1:152579944	0.0002572
chr1:152579986	0.00350713
chr1:152580048	1.28535e-05
chr1:152580171	0.000155086
chr1:152580276	0.000155086
chr1:152580394	0.0002572
chr1:152580520	0.00643991
chr1:152580590	0.000155086
chr1:152580639	0.000514504
chr1:152580652	0.0002572
chr1:152580653	0.000514504
chr1:152580718	0.0002572
chr1:152580728	0.000102651
chr1:152580788	0.00154475
chr1:152580799	0.000155086
chr1:152581068	0.00077191
chr1:152581173	0.0002572
chr1:152581195	4.13854e-07
chr1:152581363	0.0002572
chr1:152581515	0.000155086
chr1:152581523	0.0002572
chr1:152581534	0.00128703
chr1:152581559	0.00188087
chr1:152581562	0.000155086
chr1:152581641	0.00302091
chr1:152581734	0.0002572
chr1:152581770	0.00081677
chr1:152581779	0.00578928
chr1:152581966	0.0002572
chr1:152582037	1.28535e-05
chr1:152582141	0.000514504
chr1:152582147	0.00180256
chr1:152582189	0.0131109
chr1:152582248	0.00206723
chr1:152582282	0.0131109
chr1:152582350	0.00356034
chr1:152582374	0.00385193
chr1:152582436	1.9288e-05
chr1:152582484	0.00102942
chr1:152582499	0.0002572
chr1:152582518	0.00107396
chr1:152582520	0.000996455
chr1:152582574	0.00188087
chr1:152582597	0.0002572
chr1:152582817	0.00077191
chr1:152582848	0.00113794
chr1:152582867	1.28535e-05
chr1:152582903	0.000155086
chr1:152583015	0.00077191
chr1:152583051	0.00102942
chr1:152583082	0.00643991
chr1:152583088	0.00188087
chr1:152583161	0.00412757
chr1:152583235	0.000155086
chr1:152583239	0.000155086
chr1:152583241	0.00781094
chr1:152583282	0.0557392
chr1:152583289	0.0002572
chr1:152583310	0.0002572
chr1:152583355	0.0002572
chr1:152583638	0.00377367
chr1:152583678	0.020102
chr1:152583689	0.000318083
chr1:152583766	0.00747594
chr1:152583770	0.0002572
chr1:152583876	0.00206048
chr1:152583901	0.00937792
chr1:152583997	0.00623137
chr1:152584022	0.0002572
chr1:152584054	0.00622854
chr1:152584206	0.00077191
chr1:152584255	0.000155086
chr1:152584258	0.00102942
chr1:152584349	0.000155086
chr1:152584362	1.28535e-05
chr1:152584781	0.000155086
chr1:152584805	0.00081677
chr1:152584839	0.00335207
chr1:152584946	0.000996455
chr1:152584966	0.00399988
chr1:152585016	0.00622854
chr1:152585064	0.000155086
chr1:152585172	0.00622854
chr1:152585238	0.00206048
chr1:152585242	0.0391894
chr1:152585287	0.0002572
chr1:152585340	0.0002572
chr1:152585382	0.0031973
chr1:152585498	0.00176802
chr1:152585645	0.00100373
chr1:152585652	0.0002572
chr1:152585756	0.00102942
chr1:152585939	0.000155086
chr1:152586065	0.00622854
chr1:152586164	0.000765413
chr1:152586267	6.42421e-06
chr1:152586299	6.42421e-06
chr1:152586319	0.000155086
chr1:152586440	0.000355242
chr1:152586472	6.42421e-06
chr1:152586479	0.0002572
chr1:152586485	0.000996455
chr1:152586488	6.42421e-06
chr1:152586541	0.0002572
chr1:152586575	1.9288e-05
chr1:152586608	6.42421e-06
chr1:152586610	2.62317e-05
chr1:152586650	0.0233167
chr1:152586657	6.42421e-06
chr1:152586661	6.42421e-06
chr1:152586733	0.000437088
chr1:152586740	0.0002572
chr1:152586847	0.00438071
chr1:152586973	0.000514504
chr1:152587000	0.0002572
chr1:152587009	0.0002572
chr1:152587034	0.0002572
chr1:152587056	NA
chr1:152587162	0.0099124
chr1:152587173	0.0133341
chr1:152587200	0.00102942
chr1:152587237	0.0002572
chr1:152587267	0.000155086
chr1:152587452	0.000514504
chr1:152587454	0.0002572
chr1:152587625	0.00120307
chr1:152587651	0.0110779
chr1:152587674	0.0002572
chr1:152587724	0.0002572
chr1:152587813	0.00077191
chr1:152587814	0.000128387
chr1:152587825	0.00102942
chr1:152587838	6.42421e-06
chr1:152587878	0.00077191
chr1:152587884	0.0187848
chr1:152587890	0.0175042
chr1:152587909	0.0002572
chr1:152587914	0.0002572
chr1:152587917	0.00593715
chr1:152587933	0.980663
chr1:152587965	0.000310234
chr1:152587979	0.980663
chr1:152587980	0.0002572
chr1:152588075	0.0002572
chr1:152588078	0.979069
chr1:152588104	2.62317e-05
chr1:152588181	0.735636
chr1:152588182	0.735636
chr1:152588238	0.00283487
chr1:152588246	0.908899
chr1:152588264	0.0002572
chr1:152588277	0.0134073
chr1:152588316	0.0002572
chr1:152588317	0.00777303
chr1:152588353	0.000155086
chr1:152588364	0.0002572
chr1:152588367	0.0002572
chr1:152588370	0.000514504
chr1:152588440	0.000620717
chr1:152588463	0.0002572
chr1:152588482	0.00102942
chr1:152588525	0.295777
chr1:152588529	0.603887
chr1:152588588	0.000514504
chr1:152588606	0.00405247
chr1:152588657	0.849517
chr1:152588667	0.00583372
chr1:152588678	0.0002572
chr1:152588682	0.826646
chr1:152588741	0.000155086
chr1:152588771	0.960975
chr1:152588772	6.42421e-06
chr1:152588793	0.0140374
chr1:152588856	0.000155086
chr1:152588874	0.941047
chr1:152588893	0.0105117
chr1:152588910	0.000514504
chr1:152588919	0.0002572
chr1:152588934	0.00412757
chr1:152589019	0.000514504
chr1:152589047	0.0406288
chr1:152589057	0.00377367
chr1:152589063	0.000310234
chr1:152589071	0.0002572
chr1:152589076	0.00170936
chr1:152589100	0.000514504
chr1:152589101	0.00452279
chr1:152589109	0.00102942
chr1:152589117	0.0002572
chr1:152589128	0.0002572
chr1:152589152	0.000155086
chr1:152589226	0.0002572
chr1:152589227	0.0002572
chr1:152589240	0.0915016
chr1:152589241	0.000310234
chr1:152589242	0.00077191
chr1:152589275	0.0002572
chr1:152589312	0.907439
chr1:152589335	0.0140374
chr1:152589342	0.00405247
chr1:152589383	0.0118188
chr1:152589397	0.0193144
chr1:152589413	0.00311354
chr1:152589434	0.00225308
chr1:152589436	0.000310234
chr1:152589464	0.763654
chr1:152589499	0.783479
chr1:152589507	0.000155086
chr1:152589525	0.0062013
chr1:152589609	0.000155086
chr1:152589643	0.913975
chr1:152589644	0.000514504
chr1:152589698	0.000310234
chr1:152589760	0.000931447
chr1:152589766	0.000155086
chr1:152589788	0.000128387
chr1:152589789	0.0002572
chr1:152589804	0.0002572
chr1:152589815	0.000155086
chr1:152589817	0.00672512
chr1:152589831	0.000155086
chr1:152589833	0.0119385
chr1:152589855	0.000155086
chr1:152589857	0.000155086
chr1:152589895	0.00405247
chr1:152589904	0.000310234
chr1:152589909	0.0002572
chr1:152589927	0.00672512
chr1:152589937	0.0133914
chr1:152589951	0.359737
chr1:152589963	0.970335
chr1:152589982	0.000155086
chr1:152589983	0.000155086
chr1:152589991	0.0002572
chr1:152589995	0.000155086
chr1:152590016	0.00102942
chr1:152590021	0.000155086
chr1:152590039	0.0002572
chr1:152590051	0.99271
chr1:152590074	0.0145632
chr1:152590090	0.000514504
chr1:152590124	0.194407
chr1:152590125	0.000514504
chr1:152590134	0.000155086
chr1:152590156	0.0002572
chr1:152590187	0.995137
chr1:152590270	0.000776051
chr1:152590284	0.000155086
chr1:152590305	0.000310234
chr1:152590352	0.00499368
chr1:152590420	0.00124243
chr1:152590438	0.000465444
chr1:152590444	0.991901
chr1:152590523	0.000776051
chr1:152590532	0.000155086
chr1:152590538	0.000155086
chr1:152590565	0.138765
chr1:152590571	0.000155086
chr1:152590596	0.00124243
chr1:152590607	0.000155086
chr1:152590646	0.000620717
chr1:152590663	0.94986
chr1:152590723	0.000155086
chr1:152590750	0.995137
chr1:152590791	0.000155086
chr1:152590803	0.0002572
chr1:152590804	0.000465444
chr1:152590876	0.000155086
chr1:152590879	0.0002572
chr1:152590886	0.995137
chr1:152590890	0.231852
chr1:152590894	0.00464538
chr1:152590920	0.0002572
chr1:152590943	0.32405
chr1:152590955	0.00672512
chr1:152591024	0.993518
chr1:152591064	0.0002572
chr1:152591109	0.000155086
chr1:152591142	0.995137
chr1:152591200	0.995137
chr1:152591203	0.000155086
chr1:152591218	0.000155086
chr1:152591304	0.000310234
chr1:152591337	0.0653962
chr1:152591339	0.854555
chr1:152591344	6.42421e-06
chr1:152591345	0.00102942
chr1:152591346	0.0164068
chr1:152591347	0.369203
chr1:152591356	0.000155086
chr1:152591359	0.00399316
chr1:152591360	0.00128703
chr1:152591363	0.0122005
chr1:152591413	0.0411311
chr1:152591427	0.000155086
chr1:152591428	0.00640974
chr1:152591442	0.000465444
chr1:152591445	0.00155365
chr1:152591446	0.995137
chr1:152591540	0.000155086
chr1:152591562	0.232638
chr1:152591633	0.000155086
chr1:152591647	0.995137
chr1:152591662	0.000620717
chr1:152591724	0.00438642
chr1:152591745	0.000465444
chr1:152591748	0.000514504
chr1:152591817	0.000155086
chr1:152591818	0.000155086
chr1:152591910	0.000155086
chr1:152591928	0.000155086
chr1:152591953	0.975875
chr1:152591954	0.00704075
chr1:152591963	0.000155086
chr1:152591964	0.00264492
chr1:152591993	0.00077191
chr1:152592007	0.000776051
chr1:152592029	0.000776051
chr1:152592035	0.00259622
chr1:152592184	0.995137
chr1:152592207	0.0002572
chr1:152592251	0.000514504
chr1:152592262	0.368865
chr1:152592281	0.993518
chr1:152592318	0.000155086
chr1:152592360	0.00776096
chr1:152592371	0.000155086
chr1:152592379	0.00077191
chr1:152592420	0.369203
chr1:152592523	0.000620717
chr1:152592524	0.000620717
chr1:152592529	0.000155086
chr1:152592547	0.00672512
chr1:152592604	0.000155086
chr1:152592691	0.0321555
chr1:152592786	0.000465444
chr1:152592788	0.00124243
chr1:152592828	0.991901
chr1:152592859	0.000155086
chr1:152592891	0.000155086
chr1:152592892	0.995137
chr1:152592924	0.00128703
chr1:152592933	0.00170936
chr1:152592934	0.369203
chr1:152592978	0.995137
chr1:152592993	0.000310234
chr1:152592996	0.0002572
chr1:152593012	0.000931447
chr1:152593024	0.99271
chr1:152593058	0.000155086
chr1:152593081	0.994327
chr1:152593087	0.994327
chr1:152593203	0.000155086
chr1:152593221	0.000620717
chr1:152593292	0.232114
chr1:152593307	0.369542
chr1:152593384	0.000155086
chr1:152593437	0.995137
chr1:152593440	0.0215124
chr1:152593444	0.232114
chr1:152593458	0.00257664
chr1:152593476	0.000620717
chr1:152593485	0.00672077
chr1:152593486	0.000155086
chr1:152593549	0.936741
chr1:152593551	0.00358272
chr1:152593610	0.00077191
chr1:152593630	0.000155086
chr1:152593635	0.0002572
chr1:152593654	0.000155086
chr1:152593661	0.00102942
chr1:152593667	0.0101075
chr1:152593688	0.000155086
chr1:152593775	0.0002572
chr1:152593784	6.42421e-06
chr1:152593787	0.000155086
chr1:152593844	0.298615
chr1:152593850	0.000155086
chr1:152593862	0.298615
chr1:152593869	0.00464538
chr1:152593875	0.000228346
chr1:152593876	0.0002572
chr1:152593892	0.00139801
chr1:152593923	0.298615
chr1:152593981	0.000206383
chr1:152594027	0.000155086
chr1:152594138	0.0148059
chr1:152594149	0.00128703
chr1:152594155	0.000776051
chr1:152594168	0.000155086
chr1:152594271	0.00672512
chr1:152594311	0.000155086
chr1:152594312	0.00186513
chr1:152594349	0.000155086
chr1:152594369	0.165848
chr1:152594383	0.0393377
chr1:152594435	0.00170155
chr1:152594570	0.000155086
chr1:152594614	0.0210214
chr1:152594624	0.000514504
chr1:152594635	0.0002572
chr1:152594673	0.0002572
chr1:152594674	0.00077191
chr1:152594686	0.0002572
chr1:152594716	0.0002572
chr1:152594804	0.0002572
chr1:152594813	0.0002572
chr1:152594826	0.257149
chr1:152594876	0.000620717
chr1:152594909	0.000514504
chr1:152594948	0.000514504
chr1:152594960	0.00102942
chr1:152595030	0.000155086
chr1:152595032	0.0002572
chr1:152595039	0.000155086
chr1:152595052	0.000155086
chr1:152595061	0.00239539
chr1:152595077	0.000310234
chr1:152595081	0.00257664
chr1:152595112	0.0002572
chr1:152595194	0.262042
chr1:152595245	0.00128703
chr1:152595267	0.000310234
chr1:152595279	0.000620717
chr1:152595297	0.0002572
chr1:152595346	0.000514504
chr1:152595347	0.000155086
chr1:152595398	0.000514504
chr1:152595405	0.0143712
chr1:152595463	0.0002572
chr1:152595514	0.00077191
chr1:152595565	0.00139801
chr1:152595617	0.00077191
chr1:152595677	0.000155086
chr1:152595687	0.0002572
chr1:152595695	0.000155086
chr1:152595809	0.000514504
chr1:152595854	0.0127248
chr1:152595866	0.00672512
chr1:152595940	6.42421e-06
chr1:152595941	0.000310234
chr1:152595963	0.0002572
chr1:152596030	0.0002572
chr1:152596042	0.000465444
chr1:152596045	0.000155086
chr1:152596077	0.000620717
chr1:152596106	0.0101075
chr1:152596185	0.0002572
chr1:152596230	0.000310234
chr1:152596318	0.00361018
chr1:152596333	0.000155086
chr1:152596388	0.00335164
chr1:152596414	0.278897
chr1:152596462	0.0002572
chr1:152596477	0.000620717
chr1:152596490	0.014693
chr1:152596519	0.00124243
chr1:152596559	0.000310234
chr1:152596612	0.00139801
chr1:152596699	0.000310234
chr1:152596711	0.000514504
chr1:152596748	0.000155086
chr1:152596860	0.00361018
chr1:152596920	0.222622
chr1:152596974	0.00542287
chr1:152596994	0.000155086
chr1:152597013	0.00577974
chr1:152597015	0.00186513
chr1:152597017	0.000155086
chr1:152597019	0.000155086
chr1:152597030	0.000310234
chr1:152597043	0.221103
chr1:152597064	0.000514504
chr1:152597125	0.0002572
chr1:152597126	0.000310234
chr1:152597192	0.221103
chr1:152597259	0.000620717
chr1:152597311	0.00186513
chr1:152597344	0.000310234
chr1:152597351	0.0002572
chr1:152597371	0.325168
chr1:152597375	0.000155086
chr1:152597409	0.000514504
chr1:152597433	0.000514504
chr1:152597469	0.0002572
chr1:152597476	0.00102942
chr1:152597520	0.0002572
chr1:152597555	0.0002572
chr1:152597604	0.000155086
chr1:152597611	0.000514504
chr1:152597622	0.00139801
chr1:152597671	0.000514504
chr1:152597673	0.00139801
chr1:152597716	0.000776051
chr1:152597718	0.0203595
chr1:152597749	0.0183982
chr1:152597751	0.0190496
chr1:152597791	0.170522
chr1:152597804	0.220814
chr1:152597813	0.000155086
chr1:152597914	0.0002572
chr1:152597919	0.000620717
chr1:152597930	0.0002572
chr1:152597948	0.221103
chr1:152597958	0.000931447
chr1:152598013	0.00672077
chr1:152598145	0.0002572
chr1:152598168	0.221103
chr1:152598209	0.0190496
chr1:152598211	0.000155086
chr1:152598292	0.000155086
chr1:152598293	0.221103
chr1:152598362	0.000155086
chr1:152598367	NA
chr1:152598379	0.000514504
chr1:152598400	0.221103
chr1:152598433	0.00202096
chr1:152598435	0.221103
chr1:152598436	0.000155086
chr1:152598517	0.000155086
chr1:152598519	0.000514504
chr1:152598521	0.0002572
chr1:152598528	0.000155086
chr1:152598555	0.0002572
chr1:152598575	0.000155086
chr1:152598680	0.000155086
chr1:152598693	0.0002572
chr1:152598711	0.622572
chr1:152598760	0.325482
chr1:152598838	0.000155086
chr1:152598849	0.000155086
chr1:152598862	0.221103
chr1:152598872	0.226112
chr1:152598913	0.000465444
chr1:152598939	0.000155086
chr1:152598956	0.000155086
chr1:152598966	0.000155086
chr1:152598977	0.221103
chr1:152598991	0.221103
chr1:152598993	0.000155086
chr1:152599002	0.213067
chr1:152599145	0.00180256
chr1:152599197	0.000465444
chr1:152599221	0.000155086
chr1:152599265	0.220598
chr1:152599269	0.000155086
chr1:152599303	0.0002572
chr1:152599322	0.00361018
chr1:152599343	0.00139801
chr1:152599367	0.0127248
chr1:152599395	0.000155086
chr1:152599450	0.00672077
chr1:152599570	0.000155086
chr1:152599583	0.0002572
chr1:152599594	0.0127248
chr1:152599755	0.0118188
chr1:152599758	0.221103
chr1:152599835	0.0002572
chr1:152599950	0.000155086
chr1:152599952	6.42421e-06
