# Supplementary material for: The psoriasis-associated deletion of late cornified envelope genes LCE3B and LCE3C has been maintained under balancing selection since Human Denisovan divergence
Source: BMC Evol Biol. 2016 Dec 5;16:265. doi: 10.1186/s12862-016-0842-6 (PMC5139038; doi:10.1186/s12862-016-0842-6)
Supplement: Additional file 3: Table S2. — rs6693105 (ie, linked with L CE3BC deletion) a llele frequency in ancient human samples. (XLSX 39 kb) [file 12862_2016_842_MOESM3_ESM.xlsx]

## Sheet: rs6693105_frequency
### Table S2. rs6693105 (i.e., linked with the LCE3BC deletion) allele frequency in ancient human samples.
### WHG: Western hunter-gatherer; EN: Early Neolithic European; MN: Middle Neolithic European; BA: Bronze Age European.
Population	Allele_frequency
WHG	NA
EN	0.5625
MN	0.8333
LN_BA	0.8095
Modern	0.6005
