# Supplementary material for: The psoriasis-associated deletion of late cornified envelope genes LCE3B and LCE3C has been maintained under balancing selection since Human Denisovan divergence
Source: BMC Evol Biol. 2016 Dec 5;16:265. doi: 10.1186/s12862-016-0842-6 (PMC5139038; doi:10.1186/s12862-016-0842-6)
Supplement: Additional file 4: Table S3. — Tajima’s D, Pi, Fst, ΔiHH for Neutral, ancient and Target regions. (XLSX 7546 kb) [file 12862_2016_842_MOESM4_ESM.xlsx]

## Sheet: Tajima's D
##Tajima’s D, Pi, Fst, ΔiHH for Neutral, ancient and Target regions
#This data set contains the values of Tajima's D for the "target" SNP region, the neutral regions of the genome, and the haplotype block regions of non-exonic ancient deleltions ("non exon").
Chromosome	chromStart	chromEnd	Tajima's D	Region	Population
chr1	152587665	152590665	2.76715	Target	CHB
chr1	152590665	152593665	2.6636	Target	CHB
chr1	152593665	152596665	2.92712	Target	CHB
chr1	152587665	152590665	2.53373	Target	CEU
chr1	152590665	152593665	2.62812	Target	CEU
chr1	152593665	152596665	2.79762	Target	CEU
chr1	152587635	152590635	0.672698	Target	YRI
chr1	152590635	152593635	0.490846	Target	YRI
chr1	152593635	152596635	0.819294	Target	YRI
chr1	4014131	4017131	0.979512	Neutral	CEU
chr1	4017131	4020131	0.948978	Neutral	CEU
chr1	4020131	4023131	0.913774	Neutral	CEU
chr1	4023131	4026131	0.875456	Neutral	CEU
chr1	4026131	4029131	1.09774	Neutral	CEU
chr1	4032131	4035131	1.19376	Neutral	CEU
chr1	4035131	4038131	1.26018	Neutral	CEU
chr1	4029131	4032131	1.15692	Neutral	CEU
chr1	4056131	4059131	1.9956	Neutral	CEU
chr1	4056131	4059131	1.9956	Neutral	CEU
chr1	4059131	4062131	2.25809	Neutral	CEU
chr1	4059131	4062131	2.25809	Neutral	CEU
chr1	4065131	4068131	2.69372	Neutral	CEU
chr1	4062131	4065131	2.55013	Neutral	CEU
chr1	4080131	4083131	2.7846	Neutral	CEU
chr1	4083131	4086131	2.03103	Neutral	CEU
chr1	4086131	4089131	1.30083	Neutral	CEU
chr1	4086131	4089131	1.30083	Neutral	CEU
chr1	4086131	4089131	1.30083	Neutral	CEU
chr1	4089131	4092131	1.02752	Neutral	CEU
chr1	4092131	4095131	0.477732	Neutral	CEU
chr1	4098131	4101131	0.220916	Neutral	CEU
chr1	4101131	4104131	0.146153	Neutral	CEU
chr1	4095131	4098131	0.360088	Neutral	CEU
chr1	4104131	4107131	0.266719	Neutral	CEU
chr1	4107131	4110131	0.426065	Neutral	CEU
chr1	4113131	4116131	0.912395	Neutral	CEU
chr1	4116131	4119131	1.43142	Neutral	CEU
chr1	4119131	4122131	1.53135	Neutral	CEU
chr1	4122131	4125131	1.74604	Neutral	CEU
chr1	4110131	4113131	0.438033	Neutral	CEU
chr1	4137131	4140131	1.42123	Neutral	CEU
chr1	4140131	4143131	1.55015	Neutral	CEU
chr1	4146131	4149131	0.75526	Neutral	CEU
chr1	4143131	4146131	1.23698	Neutral	CEU
chr1	4146131	4149131	0.75526	Neutral	CEU
chr1	4149131	4152131	0.424975	Neutral	CEU
chr1	4152131	4155131	0.257972	Neutral	CEU
chr1	4155131	4158131	0.193368	Neutral	CEU
chr1	4158131	4161131	0.198029	Neutral	CEU
chr1	4164131	4167131	0.15621	Neutral	CEU
chr1	4167131	4170131	0.0888908	Neutral	CEU
chr1	4170131	4173131	0.137469	Neutral	CEU
chr1	4173131	4176131	-0.301201	Neutral	CEU
chr1	4179131	4182131	-0.212792	Neutral	CEU
chr1	4182131	4185131	0.0224116	Neutral	CEU
chr1	4185131	4188131	-0.0802768	Neutral	CEU
chr1	4188131	4191131	0.0275411	Neutral	CEU
chr1	4191131	4194131	0.141006	Neutral	CEU
chr1	4161131	4164131	0.124122	Neutral	CEU
chr1	4176131	4179131	-0.426884	Neutral	CEU
chr1	4215131	4218131	0.316844	Neutral	CEU
chr1	4218131	4221131	0.444824	Neutral	CEU
chr1	4221131	4224131	0.516965	Neutral	CEU
chr1	4227131	4230131	0.595339	Neutral	CEU
chr1	4230131	4233131	0.615668	Neutral	CEU
chr1	4233131	4236131	0.678546	Neutral	CEU
chr1	4224131	4227131	0.51353	Neutral	CEU
chr1	4233131	4236131	0.678546	Neutral	CEU
chr1	4236131	4239131	0.541926	Neutral	CEU
chr1	4239131	4242131	0.582722	Neutral	CEU
chr1	4245131	4248131	0.494578	Neutral	CEU
chr1	4248131	4251131	0.169249	Neutral	CEU
chr1	4251131	4254131	-0.0590239	Neutral	CEU
chr1	4254131	4257131	-0.084298	Neutral	CEU
chr1	4260131	4263131	-0.405757	Neutral	CEU
chr1	4263131	4266131	-0.375475	Neutral	CEU
chr1	4266131	4269131	-0.392049	Neutral	CEU
chr1	4269131	4272131	-0.308283	Neutral	CEU
chr1	4272131	4275131	-0.136473	Neutral	CEU
chr1	4278131	4281131	0.16694	Neutral	CEU
chr1	4242131	4245131	0.529585	Neutral	CEU
chr1	4257131	4260131	-0.247789	Neutral	CEU
chr1	4275131	4278131	0.077145	Neutral	CEU
chr1	4281131	4284131	0.193572	Neutral	CEU
chr1	4284131	4287131	0.172958	Neutral	CEU
chr1	4284131	4287131	0.172958	Neutral	CEU
chr1	4287131	4290131	0.230728	Neutral	CEU
chr1	4293131	4296131	0.417043	Neutral	CEU
chr1	4296131	4299131	0.611818	Neutral	CEU
chr1	4299131	4302131	0.497678	Neutral	CEU
chr1	4302131	4305131	0.279274	Neutral	CEU
chr1	4290131	4293131	0.311017	Neutral	CEU
chr1	4302131	4305131	0.279274	Neutral	CEU
chr1	4305131	4308131	0.125297	Neutral	CEU
chr1	4311131	4314131	0.197449	Neutral	CEU
chr1	4314131	4317131	0.34562	Neutral	CEU
chr1	4317131	4320131	0.406716	Neutral	CEU
chr1	4320131	4323131	0.535565	Neutral	CEU
chr1	4326131	4329131	0.117634	Neutral	CEU
chr1	4329131	4332131	0.106634	Neutral	CEU
chr1	4332131	4335131	0.214529	Neutral	CEU
chr1	4335131	4338131	0.0442453	Neutral	CEU
chr1	4338131	4341131	-0.139919	Neutral	CEU
chr1	4344131	4347131	-0.444162	Neutral	CEU
chr1	4347131	4350131	-0.289581	Neutral	CEU
chr1	4350131	4353131	0.0477978	Neutral	CEU
chr1	4353131	4356131	0.422584	Neutral	CEU
chr1	4359131	4362131	0.626445	Neutral	CEU
chr1	4362131	4365131	0.644744	Neutral	CEU
chr1	4365131	4368131	0.924131	Neutral	CEU
chr1	4368131	4371131	1.09526	Neutral	CEU
chr1	4371131	4374131	1.19148	Neutral	CEU
chr1	4377131	4380131	1.47248	Neutral	CEU
chr1	4380131	4383131	1.25295	Neutral	CEU
chr1	4383131	4386131	1.21881	Neutral	CEU
chr1	4386131	4389131	1.19309	Neutral	CEU
chr1	4308131	4311131	0.199324	Neutral	CEU
chr1	4341131	4344131	-0.111291	Neutral	CEU
chr1	4356131	4359131	0.59922	Neutral	CEU
chr1	4374131	4377131	1.64571	Neutral	CEU
chr1	4389131	4392131	1.30955	Neutral	CEU
chr1	4323131	4326131	0.298891	Neutral	CEU
chr1	4389131	4392131	1.30955	Neutral	CEU
chr1	5019131	5022131	-0.139566	Neutral	CEU
chr1	5022131	5025131	-0.157084	Neutral	CEU
chr1	5031131	5034131	-0.374589	Neutral	CEU
chr1	5034131	5037131	-0.336104	Neutral	CEU
chr1	5034131	5037131	-0.336104	Neutral	CEU
chr1	5034131	5037131	-0.336104	Neutral	CEU
chr1	5034131	5037131	-0.336104	Neutral	CEU
chr1	5037131	5040131	-0.370088	Neutral	CEU
chr1	5037131	5040131	-0.370088	Neutral	CEU
chr1	5040131	5043131	-0.173597	Neutral	CEU
chr1	5064131	5067131	-0.0947219	Neutral	CEU
chr1	5067131	5070131	0.0289395	Neutral	CEU
chr1	5070131	5073131	0.0319149	Neutral	CEU
chr1	5073131	5076131	0.286791	Neutral	CEU
chr1	5073131	5076131	0.286791	Neutral	CEU
chr1	5079131	5082131	0.40041	Neutral	CEU
chr1	5082131	5085131	0.392228	Neutral	CEU
chr1	5085131	5088131	0.356886	Neutral	CEU
chr1	5088131	5091131	0.183932	Neutral	CEU
chr1	5091131	5094131	0.0554061	Neutral	CEU
chr1	5097131	5100131	0.0318039	Neutral	CEU
chr1	5100131	5103131	0.137429	Neutral	CEU
chr1	5103131	5106131	0.0158898	Neutral	CEU
chr1	5106131	5109131	0.104774	Neutral	CEU
chr1	5076131	5079131	0.227113	Neutral	CEU
chr1	5094131	5097131	0.0449462	Neutral	CEU
chr1	5109131	5112131	0.143547	Neutral	CEU
chr1	5166131	5169131	0.922006	Neutral	CEU
chr1	5169131	5172131	1.34711	Neutral	CEU
chr1	5172131	5175131	1.50608	Neutral	CEU
chr1	5175131	5178131	1.47561	Neutral	CEU
chr1	5178131	5181131	1.46602	Neutral	CEU
chr1	5178131	5181131	1.46602	Neutral	CEU
chr1	5181131	5184131	1.53942	Neutral	CEU
chr1	5184131	5187131	1.53053	Neutral	CEU
chr1	5187131	5190131	1.41097	Neutral	CEU
chr1	5190131	5193131	1.28291	Neutral	CEU
chr1	5193131	5196131	0.827226	Neutral	CEU
chr1	5223131	5226131	0.292258	Neutral	CEU
chr1	5229131	5232131	-0.0187681	Neutral	CEU
chr1	5226131	5229131	0.272344	Neutral	CEU
chr1	5250131	5253131	-0.132421	Neutral	CEU
chr1	5253131	5256131	-0.059066	Neutral	CEU
chr1	5256131	5259131	-0.145843	Neutral	CEU
chr1	5262131	5265131	-0.123036	Neutral	CEU
chr1	5265131	5268131	-0.0473594	Neutral	CEU
chr1	5268131	5271131	0.236123	Neutral	CEU
chr1	5271131	5274131	0.511177	Neutral	CEU
chr1	5277131	5280131	0.359513	Neutral	CEU
chr1	5280131	5283131	0.230885	Neutral	CEU
chr1	5259131	5262131	-0.0968013	Neutral	CEU
chr1	5274131	5277131	0.397438	Neutral	CEU
chr1	5283131	5286131	0.221777	Neutral	CEU
chr1	5286131	5289131	0.424633	Neutral	CEU
chr1	5289131	5292131	0.702556	Neutral	CEU
chr1	5538131	5541131	-0.654872	Neutral	CEU
chr1	5535131	5538131	-1.00767	Neutral	CEU
chr1	5556131	5559131	0.0472553	Neutral	CEU
chr1	5559131	5562131	0.134879	Neutral	CEU
chr1	5562131	5565131	0.0514528	Neutral	CEU
chr1	5565131	5568131	0.0177044	Neutral	CEU
chr1	5571131	5574131	-0.450082	Neutral	CEU
chr1	5574131	5577131	-0.480992	Neutral	CEU
chr1	5577131	5580131	-0.669215	Neutral	CEU
chr1	5580131	5583131	-0.601096	Neutral	CEU
chr1	5553131	5556131	0.113367	Neutral	CEU
chr1	5568131	5571131	-0.312255	Neutral	CEU
chr1	5736131	5739131	0.453566	Neutral	CEU
chr1	5739131	5742131	0.718689	Neutral	CEU
chr1	5742131	5745131	0.668154	Neutral	CEU
chr1	5745131	5748131	0.527051	Neutral	CEU
chr1	5751131	5754131	0.297394	Neutral	CEU
chr1	5754131	5757131	0.199483	Neutral	CEU
chr1	5757131	5760131	0.379095	Neutral	CEU
chr1	5733131	5736131	0.046918	Neutral	CEU
chr1	5748131	5751131	0.374534	Neutral	CEU
chr1	5772131	5775131	0.879039	Neutral	CEU
chr1	5772131	5775131	0.879039	Neutral	CEU
chr1	5775131	5778131	1.25301	Neutral	CEU
chr1	5778131	5781131	1.50509	Neutral	CEU
chr1	5784131	5787131	1.96572	Neutral	CEU
chr1	5781131	5784131	1.70896	Neutral	CEU
chr1	5784131	5787131	1.96572	Neutral	CEU
chr1	5784131	5787131	1.96572	Neutral	CEU
chr1	5787131	5790131	2.06965	Neutral	CEU
chr1	5790131	5793131	1.56743	Neutral	CEU
chr1	5793131	5796131	1.19241	Neutral	CEU
chr1	5796131	5799131	0.884586	Neutral	CEU
chr1	5802131	5805131	0.300896	Neutral	CEU
chr1	5799131	5802131	0.601121	Neutral	CEU
chr1	5802131	5805131	0.300896	Neutral	CEU
chr1	5805131	5808131	-0.161853	Neutral	CEU
chr1	5808131	5811131	-0.560732	Neutral	CEU
chr1	14206342	14209342	1.36209	Neutral	CEU
chr1	14209342	14212342	1.32327	Neutral	CEU
chr1	14209342	14212342	1.32327	Neutral	CEU
chr1	14212342	14215342	1.41149	Neutral	CEU
chr1	14215342	14218342	1.38227	Neutral	CEU
chr1	14221342	14224342	1.3298	Neutral	CEU
chr1	14218342	14221342	1.50668	Neutral	CEU
chr1	14221342	14224342	1.3298	Neutral	CEU
chr1	14224342	14227342	1.41184	Neutral	CEU
chr1	14227342	14230342	1.26556	Neutral	CEU
chr1	14230342	14233342	1.03348	Neutral	CEU
chr1	14233342	14236342	0.984516	Neutral	CEU
chr1	14236342	14239342	0.938424	Neutral	CEU
chr1	14239342	14242342	0.917006	Neutral	CEU
chr1	14239342	14242342	0.917006	Neutral	CEU
chr1	14242342	14245342	0.756738	Neutral	CEU
chr1	14245342	14248342	0.698889	Neutral	CEU
chr1	14248342	14251342	0.712121	Neutral	CEU
chr1	14248342	14251342	0.712121	Neutral	CEU
chr1	14254342	14257342	0.349471	Neutral	CEU
chr1	14257342	14260342	0.387673	Neutral	CEU
chr1	14260342	14263342	0.314295	Neutral	CEU
chr1	14263342	14266342	0.267656	Neutral	CEU
chr1	14266342	14269342	0.145234	Neutral	CEU
chr1	14272342	14275342	0.12626	Neutral	CEU
chr1	14275342	14278342	0.177028	Neutral	CEU
chr1	14278342	14281342	0.197228	Neutral	CEU
chr1	14281342	14284342	0.480533	Neutral	CEU
chr1	14251342	14254342	0.588403	Neutral	CEU
chr1	14269342	14272342	0.111971	Neutral	CEU
chr1	14284342	14287342	0.587401	Neutral	CEU
chr1	14287342	14290342	0.677411	Neutral	CEU
chr1	14284342	14287342	0.587401	Neutral	CEU
chr1	14386342	14389342	-0.411725	Neutral	CEU
chr1	14389342	14392342	-0.493502	Neutral	CEU
chr1	14392342	14395342	-0.565517	Neutral	CEU
chr1	14395342	14398342	-0.521614	Neutral	CEU
chr1	14404342	14407342	0.062334	Neutral	CEU
chr1	14407342	14410342	0.178882	Neutral	CEU
chr1	14437342	14440342	1.44335	Neutral	CEU
chr1	14440342	14443342	1.77721	Neutral	CEU
chr1	14443342	14446342	2.33157	Neutral	CEU
chr1	14461342	14464342	3.35589	Neutral	CEU
chr1	14461342	14464342	3.35589	Neutral	CEU
chr1	14464342	14467342	3.26236	Neutral	CEU
chr1	14467342	14470342	2.93977	Neutral	CEU
chr1	14470342	14473342	2.68979	Neutral	CEU
chr1	14473342	14476342	2.14083	Neutral	CEU
chr1	14476342	14479342	1.72334	Neutral	CEU
chr1	14464342	14467342	3.26236	Neutral	CEU
chr1	14476342	14479342	1.72334	Neutral	CEU
chr1	14479342	14482342	1.45482	Neutral	CEU
chr1	14485342	14488342	0.880794	Neutral	CEU
chr1	14488342	14491342	0.932103	Neutral	CEU
chr1	14491342	14494342	0.913868	Neutral	CEU
chr1	14494342	14497342	0.728249	Neutral	CEU
chr1	14500342	14503342	0.679712	Neutral	CEU
chr1	14503342	14506342	0.672432	Neutral	CEU
chr1	14506342	14509342	0.431326	Neutral	CEU
chr1	14482342	14485342	0.992935	Neutral	CEU
chr1	14497342	14500342	0.742666	Neutral	CEU
chr1	14506342	14509342	0.431326	Neutral	CEU
chr1	14509342	14512342	0.438003	Neutral	CEU
chr1	14512342	14515342	0.256529	Neutral	CEU
chr1	14566342	14569342	0.384512	Neutral	CEU
chr1	14569342	14572342	0.342507	Neutral	CEU
chr1	14569342	14572342	0.342507	Neutral	CEU
chr1	14572342	14575342	0.255203	Neutral	CEU
chr1	14575342	14578342	0.284295	Neutral	CEU
chr1	14575342	14578342	0.284295	Neutral	CEU
chr1	14578342	14581342	0.315783	Neutral	CEU
chr1	14581342	14584342	0.129366	Neutral	CEU
chr1	14584342	14587342	0.493669	Neutral	CEU
chr1	14587342	14590342	0.232385	Neutral	CEU
chr1	14590342	14593342	0.0331576	Neutral	CEU
chr1	14620342	14623342	-0.102176	Neutral	CEU
chr1	14623342	14626342	-0.130246	Neutral	CEU
chr1	14626342	14629342	0.0108086	Neutral	CEU
chr1	14626342	14629342	0.0108086	Neutral	CEU
chr1	14632342	14635342	0.0671334	Neutral	CEU
chr1	14629342	14632342	-0.000692024	Neutral	CEU
chr1	14632342	14635342	0.0671334	Neutral	CEU
chr1	14635342	14638342	0.191225	Neutral	CEU
chr1	14641342	14644342	-0.161519	Neutral	CEU
chr1	14647342	14650342	-0.339915	Neutral	CEU
chr1	14650342	14653342	-0.324032	Neutral	CEU
chr1	14653342	14656342	-0.0986606	Neutral	CEU
chr1	14644342	14647342	-0.481295	Neutral	CEU
chr1	14653342	14656342	-0.0986606	Neutral	CEU
chr1	14656342	14659342	-0.164086	Neutral	CEU
chr1	14665342	14668342	-0.126674	Neutral	CEU
chr1	14662342	14665342	-0.177294	Neutral	CEU
chr1	14665342	14668342	-0.126674	Neutral	CEU
chr1	14668342	14671342	0.0365534	Neutral	CEU
chr1	14671342	14674342	0.0910822	Neutral	CEU
chr1	14779342	14782342	0.711763	Neutral	CEU
chr1	14782342	14785342	0.666342	Neutral	CEU
chr1	14785342	14788342	0.732399	Neutral	CEU
chr1	14788342	14791342	0.470705	Neutral	CEU
chr1	14791342	14794342	0.281795	Neutral	CEU
chr1	30321548	30324548	0.548994	Neutral	CEU
chr1	30351548	30354548	1.0139	Neutral	CEU
chr1	30354548	30357548	1.24843	Neutral	CEU
chr1	30360548	30363548	1.69825	Neutral	CEU
chr1	30363548	30366548	1.6551	Neutral	CEU
chr1	30357548	30360548	1.34528	Neutral	CEU
chr1	30393548	30396548	0.392198	Neutral	CEU
chr1	30396548	30399548	0.229964	Neutral	CEU
chr1	30399548	30402548	0.302569	Neutral	CEU
chr1	30402548	30405548	0.262863	Neutral	CEU
chr1	30405548	30408548	0.397881	Neutral	CEU
chr1	30411548	30414548	0.435793	Neutral	CEU
chr1	30414548	30417548	0.548117	Neutral	CEU
chr1	30408548	30411548	0.268409	Neutral	CEU
chr1	30432548	30435548	0.752505	Neutral	CEU
chr1	30435548	30438548	0.833852	Neutral	CEU
chr1	30435548	30438548	0.833852	Neutral	CEU
chr1	30441548	30444548	1.1667	Neutral	CEU
chr1	30438548	30441548	1.06346	Neutral	CEU
chr1	30459548	30462548	1.80173	Neutral	CEU
chr1	30462548	30465548	2.38724	Neutral	CEU
chr1	30465548	30468548	2.5923	Neutral	CEU
chr1	30468548	30471548	2.55724	Neutral	CEU
chr1	30474548	30477548	2.6319	Neutral	CEU
chr1	30477548	30480548	2.70004	Neutral	CEU
chr1	30480548	30483548	2.80592	Neutral	CEU
chr1	30483548	30486548	2.47388	Neutral	CEU
chr1	30456548	30459548	2.05304	Neutral	CEU
chr1	30471548	30474548	2.60216	Neutral	CEU
chr1	30531548	30534548	1.75248	Neutral	CEU
chr1	30534548	30537548	1.68922	Neutral	CEU
chr1	30540548	30543548	1.62989	Neutral	CEU
chr1	30543548	30546548	1.54764	Neutral	CEU
chr1	30546548	30549548	1.33299	Neutral	CEU
chr1	30549548	30552548	1.54712	Neutral	CEU
chr1	30552548	30555548	1.30958	Neutral	CEU
chr1	30537548	30540548	1.55212	Neutral	CEU
chr1	30609548	30612548	-0.446044	Neutral	CEU
chr1	30612548	30615548	-0.366739	Neutral	CEU
chr1	30672548	30675548	1.2415	Neutral	CEU
chr1	30675548	30678548	1.13199	Neutral	CEU
chr1	30678548	30681548	0.9606	Neutral	CEU
chr1	30681548	30684548	1.24073	Neutral	CEU
chr1	30687548	30690548	0.879084	Neutral	CEU
chr1	30684548	30687548	1.12838	Neutral	CEU
chr1	30669548	30672548	1.17243	Neutral	CEU
chr1	56787046	56790046	1.18094	Neutral	CEU
chr1	56790046	56793046	0.846956	Neutral	CEU
chr1	56793046	56796046	0.849398	Neutral	CEU
chr1	56796046	56799046	1.23402	Neutral	CEU
chr1	56796046	56799046	1.23402	Neutral	CEU
chr1	56799046	56802046	1.28568	Neutral	CEU
chr1	104989264	104992264	0.685685	Neutral	CEU
chr1	104992264	104995264	0.155581	Neutral	CEU
chr1	104995264	104998264	0.096444	Neutral	CEU
chr1	104998264	105001264	0.0129638	Neutral	CEU
chr1	104986264	104989264	0.753115	Neutral	CEU
chr1	105136264	105139264	1.05693	Neutral	CEU
chr1	105139264	105142264	0.772155	Neutral	CEU
chr1	105142264	105145264	0.668447	Neutral	CEU
chr1	105145264	105148264	0.2326	Neutral	CEU
chr1	105148264	105151264	-0.0685528	Neutral	CEU
chr1	105154264	105157264	-0.576819	Neutral	CEU
chr1	105157264	105160264	-0.588195	Neutral	CEU
chr1	105160264	105163264	-0.653442	Neutral	CEU
chr1	105163264	105166264	-0.752718	Neutral	CEU
chr1	105169264	105172264	-0.628626	Neutral	CEU
chr1	105172264	105175264	-0.662328	Neutral	CEU
chr1	105175264	105178264	-0.484035	Neutral	CEU
chr1	105178264	105181264	-0.234561	Neutral	CEU
chr1	105181264	105184264	-0.164183	Neutral	CEU
chr1	105151264	105154264	-0.327718	Neutral	CEU
chr1	105166264	105169264	-0.580262	Neutral	CEU
chr1	105181264	105184264	-0.164183	Neutral	CEU
chr1	105187264	105190264	-0.18835	Neutral	CEU
chr1	105190264	105193264	-0.0126178	Neutral	CEU
chr1	105184264	105187264	-0.127845	Neutral	CEU
chr1	105190264	105193264	-0.0126178	Neutral	CEU
chr1	105193264	105196264	0.0879849	Neutral	CEU
chr1	105196264	105199264	-0.0156285	Neutral	CEU
chr1	105202264	105205264	-0.0263237	Neutral	CEU
chr1	105205264	105208264	-0.135803	Neutral	CEU
chr1	105208264	105211264	-0.156901	Neutral	CEU
chr1	105211264	105214264	-0.137298	Neutral	CEU
chr1	105214264	105217264	-0.0338567	Neutral	CEU
chr1	105199264	105202264	0.00550705	Neutral	CEU
chr1	105217264	105220264	-0.0666275	Neutral	CEU
chr1	105400264	105403264	-0.889962	Neutral	CEU
chr1	105403264	105406264	-0.314564	Neutral	CEU
chr1	105406264	105409264	0.19272	Neutral	CEU
chr1	105409264	105412264	0.454889	Neutral	CEU
chr1	105415264	105418264	0.793054	Neutral	CEU
chr1	105418264	105421264	0.913474	Neutral	CEU
chr1	105421264	105424264	1.04532	Neutral	CEU
chr1	105424264	105427264	1.14233	Neutral	CEU
chr1	105427264	105430264	1.58617	Neutral	CEU
chr1	105397264	105400264	-1.536	Neutral	CEU
chr1	105412264	105415264	0.649321	Neutral	CEU
chr1	105628264	105631264	0.164776	Neutral	CEU
chr1	105631264	105634264	0.546917	Neutral	CEU
chr1	105634264	105637264	0.803557	Neutral	CEU
chr1	105637264	105640264	1.1283	Neutral	CEU
chr1	105640264	105643264	1.40954	Neutral	CEU
chr1	105646264	105649264	1.73354	Neutral	CEU
chr1	105649264	105652264	1.81654	Neutral	CEU
chr1	105652264	105655264	1.87086	Neutral	CEU
chr1	105655264	105658264	1.68684	Neutral	CEU
chr1	105661264	105664264	1.66132	Neutral	CEU
chr1	105664264	105667264	1.63573	Neutral	CEU
chr1	105667264	105670264	1.54525	Neutral	CEU
chr1	105658264	105661264	1.60701	Neutral	CEU
chr1	105643264	105646264	1.71173	Neutral	CEU
chr1	105667264	105670264	1.54525	Neutral	CEU
chr1	105670264	105673264	1.02621	Neutral	CEU
chr1	105673264	105676264	0.59995	Neutral	CEU
chr1	105679264	105682264	0.145178	Neutral	CEU
chr1	105682264	105685264	0.200224	Neutral	CEU
chr1	105685264	105688264	0.183749	Neutral	CEU
chr1	105688264	105691264	0.209726	Neutral	CEU
chr1	105694264	105697264	0.0355607	Neutral	CEU
chr1	105697264	105700264	-0.108981	Neutral	CEU
chr1	105700264	105703264	0.16948	Neutral	CEU
chr1	105703264	105706264	0.570678	Neutral	CEU
chr1	105706264	105709264	0.717137	Neutral	CEU
chr1	105712264	105715264	0.832155	Neutral	CEU
chr1	105715264	105718264	0.628272	Neutral	CEU
chr1	105718264	105721264	0.344008	Neutral	CEU
chr1	105721264	105724264	0.175891	Neutral	CEU
chr1	105676264	105679264	0.483502	Neutral	CEU
chr1	105691264	105694264	0.0224866	Neutral	CEU
chr1	105709264	105712264	0.712705	Neutral	CEU
chr1	105724264	105727264	-0.0354526	Neutral	CEU
chr1	106435681	106438681	-0.463251	Neutral	CEU
chr1	106438681	106441681	-0.602375	Neutral	CEU
chr1	106441681	106444681	-0.505381	Neutral	CEU
chr1	106447681	106450681	-0.431004	Neutral	CEU
chr1	106450681	106453681	-0.503304	Neutral	CEU
chr1	106453681	106456681	-0.622188	Neutral	CEU
chr1	106456681	106459681	-0.711745	Neutral	CEU
chr1	106444681	106447681	-0.367784	Neutral	CEU
chr1	106456681	106459681	-0.711745	Neutral	CEU
chr1	106459681	106462681	-1.14699	Neutral	CEU
chr1	106465681	106468681	-1.22399	Neutral	CEU
chr1	106468681	106471681	-1.43483	Neutral	CEU
chr1	106462681	106465681	-1.2562	Neutral	CEU
chr1	106960681	106963681	1.11827	Neutral	CEU
chr1	106963681	106966681	0.990025	Neutral	CEU
chr1	106966681	106969681	0.763194	Neutral	CEU
chr1	106972681	106975681	0.563386	Neutral	CEU
chr1	106969681	106972681	0.526196	Neutral	CEU
chr1	106972681	106975681	0.563386	Neutral	CEU
chr1	106975681	106978681	0.333068	Neutral	CEU
chr1	163577935	163580935	-0.601494	Neutral	CEU
chr1	163580935	163583935	-0.79534	Neutral	CEU
chr1	163574935	163577935	-0.293794	Neutral	CEU
chr1	163812646	163815646	0.409541	Neutral	CEU
chr1	163815646	163818646	0.291557	Neutral	CEU
chr1	163818646	163821646	-0.194501	Neutral	CEU
chr1	163824646	163827646	-0.503329	Neutral	CEU
chr1	163827646	163830646	-0.734173	Neutral	CEU
chr1	163830646	163833646	-0.843998	Neutral	CEU
chr1	163833646	163836646	-0.844871	Neutral	CEU
chr1	163836646	163839646	-0.659101	Neutral	CEU
chr1	163842646	163845646	-0.452111	Neutral	CEU
chr1	163845646	163848646	-0.587115	Neutral	CEU
chr1	163821646	163824646	-0.415519	Neutral	CEU
chr1	163839646	163842646	-0.596659	Neutral	CEU
chr1	164061646	164064646	0.715876	Neutral	CEU
chr1	164064646	164067646	0.877899	Neutral	CEU
chr1	164070646	164073646	1.9079	Neutral	CEU
chr1	164073646	164076646	2.14367	Neutral	CEU
chr1	164076646	164079646	2.53859	Neutral	CEU
chr1	164079646	164082646	2.66571	Neutral	CEU
chr1	164082646	164085646	2.7826	Neutral	CEU
chr1	164088646	164091646	2.67999	Neutral	CEU
chr1	164091646	164094646	2.57729	Neutral	CEU
chr1	164094646	164097646	2.55202	Neutral	CEU
chr1	164097646	164100646	2.05201	Neutral	CEU
chr1	164103646	164106646	0.793055	Neutral	CEU
chr1	164106646	164109646	0.0194147	Neutral	CEU
chr1	164109646	164112646	-0.644951	Neutral	CEU
chr1	164112646	164115646	-1.61228	Neutral	CEU
chr1	164118646	164121646	-1.66669	Neutral	CEU
chr1	164121646	164124646	-1.51788	Neutral	CEU
chr1	164124646	164127646	-1.71722	Neutral	CEU
chr1	164127646	164130646	-1.66747	Neutral	CEU
chr1	164130646	164133646	-1.69879	Neutral	CEU
chr1	164136646	164139646	-1.46974	Neutral	CEU
chr1	164139646	164142646	-1.4388	Neutral	CEU
chr1	164142646	164145646	-1.39954	Neutral	CEU
chr1	164145646	164148646	-1.37675	Neutral	CEU
chr1	164151646	164154646	-1.43998	Neutral	CEU
chr1	164154646	164157646	-1.1537	Neutral	CEU
chr1	164157646	164160646	-1.19236	Neutral	CEU
chr1	164160646	164163646	-0.925204	Neutral	CEU
chr1	164163646	164166646	-0.872925	Neutral	CEU
chr1	164169646	164172646	-0.691258	Neutral	CEU
chr1	164172646	164175646	-0.425023	Neutral	CEU
chr1	164067646	164070646	1.24984	Neutral	CEU
chr1	164085646	164088646	2.75557	Neutral	CEU
chr1	164115646	164118646	-1.77111	Neutral	CEU
chr1	164133646	164136646	-1.56147	Neutral	CEU
chr1	164148646	164151646	-1.35555	Neutral	CEU
chr1	164166646	164169646	-0.896089	Neutral	CEU
chr1	164100646	164103646	1.33881	Neutral	CEU
chr1	164388646	164391646	-1.71042	Neutral	CEU
chr1	164391646	164394646	-1.62622	Neutral	CEU
chr1	164397646	164400646	-1.53876	Neutral	CEU
chr1	164400646	164403646	-1.64957	Neutral	CEU
chr1	164403646	164406646	-1.67682	Neutral	CEU
chr1	164406646	164409646	-1.60955	Neutral	CEU
chr1	164394646	164397646	-1.498	Neutral	CEU
chr1	164409646	164412646	-1.62657	Neutral	CEU
chr1	164415646	164418646	-1.6855	Neutral	CEU
chr1	164418646	164421646	-1.76903	Neutral	CEU
chr1	164421646	164424646	-1.84417	Neutral	CEU
chr1	164424646	164427646	-2.0624	Neutral	CEU
chr1	164430646	164433646	-1.79317	Neutral	CEU
chr1	164433646	164436646	-1.43301	Neutral	CEU
chr1	164436646	164439646	-0.985082	Neutral	CEU
chr1	164439646	164442646	-0.230133	Neutral	CEU
chr1	164442646	164445646	0.422385	Neutral	CEU
chr1	164412646	164415646	-1.65579	Neutral	CEU
chr1	164427646	164430646	-2.12428	Neutral	CEU
chr1	188704074	188707074	0.777642	Neutral	CEU
chr1	188707074	188710074	0.904531	Neutral	CEU
chr1	188713074	188716074	1.26997	Neutral	CEU
chr1	188716074	188719074	0.876174	Neutral	CEU
chr1	188719074	188722074	1.11106	Neutral	CEU
chr1	188722074	188725074	1.07622	Neutral	CEU
chr1	188728074	188731074	1.36361	Neutral	CEU
chr1	188731074	188734074	1.728	Neutral	CEU
chr1	188734074	188737074	2.05054	Neutral	CEU
chr1	188710074	188713074	1.00056	Neutral	CEU
chr1	188725074	188728074	1.22406	Neutral	CEU
chr1	193926567	193929567	-0.459339	Neutral	CEU
chr1	193929567	193932567	-0.544113	Neutral	CEU
chr1	193932567	193935567	-0.558331	Neutral	CEU
chr1	193938567	193941567	-0.688774	Neutral	CEU
chr1	193935567	193938567	-0.611428	Neutral	CEU
chr1	194103567	194106567	-1.8421	Neutral	CEU
chr1	194106567	194109567	-1.71053	Neutral	CEU
chr1	194109567	194112567	-1.78244	Neutral	CEU
chr1	194112567	194115567	-1.73202	Neutral	CEU
chr1	194118567	194121567	-1.59739	Neutral	CEU
chr1	194115567	194118567	-1.64874	Neutral	CEU
chr1	194349567	194352567	-0.354312	Neutral	CEU
chr1	194352567	194355567	-0.425578	Neutral	CEU
chr1	194355567	194358567	-0.604312	Neutral	CEU
chr1	194358567	194361567	-0.675354	Neutral	CEU
chr1	194364567	194367567	-0.384637	Neutral	CEU
chr1	194367567	194370567	-0.123186	Neutral	CEU
chr1	194370567	194373567	0.535585	Neutral	CEU
chr1	194373567	194376567	1.10103	Neutral	CEU
chr1	194376567	194379567	1.5891	Neutral	CEU
chr1	194361567	194364567	-0.647379	Neutral	CEU
chr1	194511567	194514567	-0.853012	Neutral	CEU
chr1	194514567	194517567	-0.986035	Neutral	CEU
chr1	194508567	194511567	-0.596992	Neutral	CEU
chr1	194517567	194520567	-0.97334	Neutral	CEU
chr1	194520567	194523567	-1.06005	Neutral	CEU
chr1	194523567	194526567	-1.17269	Neutral	CEU
chr1	194529567	194532567	-1.30286	Neutral	CEU
chr1	194532567	194535567	-1.41303	Neutral	CEU
chr1	194535567	194538567	-1.24647	Neutral	CEU
chr1	194538567	194541567	-1.22696	Neutral	CEU
chr1	194544567	194547567	-0.794495	Neutral	CEU
chr1	194547567	194550567	-0.678383	Neutral	CEU
chr1	194550567	194553567	-0.528989	Neutral	CEU
chr1	194553567	194556567	-0.439876	Neutral	CEU
chr1	194556567	194559567	-0.321458	Neutral	CEU
chr1	194562567	194565567	-0.287545	Neutral	CEU
chr1	194565567	194568567	-0.273731	Neutral	CEU
chr1	194568567	194571567	-0.171449	Neutral	CEU
chr1	194526567	194529567	-1.20456	Neutral	CEU
chr1	194541567	194544567	-1.07173	Neutral	CEU
chr1	194559567	194562567	-0.305546	Neutral	CEU
chr1	195144567	195147567	1.56139	Neutral	CEU
chr1	195150567	195153567	1.07597	Neutral	CEU
chr1	195153567	195156567	0.859845	Neutral	CEU
chr1	195156567	195159567	0.796516	Neutral	CEU
chr1	195147567	195150567	1.06061	Neutral	CEU
chr1	208634638	208637638	-0.727689	Neutral	CEU
chr1	208637638	208640638	-0.764908	Neutral	CEU
chr1	208640638	208643638	-0.762327	Neutral	CEU
chr1	208643638	208646638	-0.655973	Neutral	CEU
chr1	208646638	208649638	-0.320008	Neutral	CEU
chr1	208652638	208655638	0.302107	Neutral	CEU
chr1	208655638	208658638	0.48531	Neutral	CEU
chr1	208658638	208661638	0.39779	Neutral	CEU
chr1	208661638	208664638	0.661558	Neutral	CEU
chr1	208667638	208670638	0.900207	Neutral	CEU
chr1	208670638	208673638	0.867118	Neutral	CEU
chr1	208673638	208676638	0.756645	Neutral	CEU
chr1	208676638	208679638	0.443697	Neutral	CEU
chr1	208679638	208682638	0.338855	Neutral	CEU
chr1	208631638	208634638	-0.574493	Neutral	CEU
chr1	208649638	208652638	-0.055817	Neutral	CEU
chr1	208664638	208667638	0.708211	Neutral	CEU
chr1	208688638	208691638	0.562576	Neutral	CEU
chr1	208691638	208694638	0.438741	Neutral	CEU
chr1	208694638	208697638	0.648192	Neutral	CEU
chr1	208700638	208703638	0.365876	Neutral	CEU
chr1	208703638	208706638	0.662149	Neutral	CEU
chr1	208706638	208709638	0.904964	Neutral	CEU
chr1	208709638	208712638	0.985719	Neutral	CEU
chr1	208712638	208715638	0.86739	Neutral	CEU
chr1	208718638	208721638	0.181315	Neutral	CEU
chr1	208721638	208724638	0.329782	Neutral	CEU
chr1	208724638	208727638	-0.0421008	Neutral	CEU
chr1	208727638	208730638	0.110328	Neutral	CEU
chr1	208733638	208736638	-0.121985	Neutral	CEU
chr1	208736638	208739638	-0.338386	Neutral	CEU
chr1	208739638	208742638	-0.202439	Neutral	CEU
chr1	208742638	208745638	-0.0221739	Neutral	CEU
chr1	208697638	208700638	0.433797	Neutral	CEU
chr1	208715638	208718638	0.609886	Neutral	CEU
chr1	208730638	208733638	0.112946	Neutral	CEU
chr1	208745638	208748638	0.135115	Neutral	CEU
chr1	208767532	208770532	-0.520505	Neutral	CEU
chr1	208770532	208773532	-0.83364	Neutral	CEU
chr1	208773532	208776532	-0.877582	Neutral	CEU
chr1	208815532	208818532	-0.675859	Neutral	CEU
chr1	208818532	208821532	-0.950857	Neutral	CEU
chr1	208821532	208824532	-0.704295	Neutral	CEU
chr1	208824532	208827532	-1.46208	Neutral	CEU
chr1	208830532	208833532	-1.33645	Neutral	CEU
chr1	208833532	208836532	-1.57217	Neutral	CEU
chr1	208836532	208839532	-1.62394	Neutral	CEU
chr1	208839532	208842532	-1.56051	Neutral	CEU
chr1	208842532	208845532	-1.51906	Neutral	CEU
chr1	208827532	208830532	-1.52621	Neutral	CEU
chr1	208854532	208857532	-1.45386	Neutral	CEU
chr1	208857532	208860532	-1.15372	Neutral	CEU
chr1	208863532	208866532	-1.27201	Neutral	CEU
chr1	208866532	208869532	-1.40816	Neutral	CEU
chr1	208869532	208872532	-1.52101	Neutral	CEU
chr1	208860532	208863532	-1.22166	Neutral	CEU
chr1	208869532	208872532	-1.52101	Neutral	CEU
chr1	208869532	208872532	-1.52101	Neutral	CEU
chr1	208872532	208875532	-1.56339	Neutral	CEU
chr1	208875532	208878532	-1.70257	Neutral	CEU
chr1	208881532	208884532	-1.70662	Neutral	CEU
chr1	208884532	208887532	-1.65927	Neutral	CEU
chr1	208887532	208890532	-1.95138	Neutral	CEU
chr1	208890532	208893532	-1.97512	Neutral	CEU
chr1	208878532	208881532	-1.7036	Neutral	CEU
chr1	208890532	208893532	-1.97512	Neutral	CEU
chr1	208908532	208911532	-1.70029	Neutral	CEU
chr1	208914532	208917532	-1.18797	Neutral	CEU
chr1	208917532	208920532	-0.969849	Neutral	CEU
chr1	208920532	208923532	-0.598508	Neutral	CEU
chr1	208923532	208926532	-0.379045	Neutral	CEU
chr1	208929532	208932532	-0.145786	Neutral	CEU
chr1	208932532	208935532	0.0854326	Neutral	CEU
chr1	208935532	208938532	0.0111466	Neutral	CEU
chr1	208938532	208941532	-0.00402279	Neutral	CEU
chr1	208941532	208944532	0.21293	Neutral	CEU
chr1	208947532	208950532	0.107818	Neutral	CEU
chr1	208950532	208953532	-0.112296	Neutral	CEU
chr1	208953532	208956532	-0.129087	Neutral	CEU
chr1	208956532	208959532	-0.136533	Neutral	CEU
chr1	208962532	208965532	0.388512	Neutral	CEU
chr1	208965532	208968532	0.47092	Neutral	CEU
chr1	208968532	208971532	0.502209	Neutral	CEU
chr1	208971532	208974532	0.352404	Neutral	CEU
chr1	208974532	208977532	0.282735	Neutral	CEU
chr1	208980532	208983532	0.461934	Neutral	CEU
chr1	208983532	208986532	0.428915	Neutral	CEU
chr1	208986532	208989532	0.615345	Neutral	CEU
chr1	208989532	208992532	0.176859	Neutral	CEU
chr1	208911532	208914532	-1.58715	Neutral	CEU
chr1	208944532	208947532	0.164798	Neutral	CEU
chr1	208959532	208962532	0.18152	Neutral	CEU
chr1	208977532	208980532	0.321413	Neutral	CEU
chr1	208926532	208929532	-0.238595	Neutral	CEU
chr1	208989532	208992532	0.176859	Neutral	CEU
chr1	208995532	208998532	-0.515047	Neutral	CEU
chr1	208998532	209001532	-0.534781	Neutral	CEU
chr1	209001532	209004532	-0.591755	Neutral	CEU
chr1	209004532	209007532	-0.618163	Neutral	CEU
chr1	209007532	209010532	-0.54167	Neutral	CEU
chr1	209013532	209016532	-0.685351	Neutral	CEU
chr1	209016532	209019532	-0.843294	Neutral	CEU
chr1	209019532	209022532	-0.653572	Neutral	CEU
chr1	209022532	209025532	-0.491395	Neutral	CEU
chr1	208992532	208995532	-0.445729	Neutral	CEU
chr1	209010532	209013532	-0.678622	Neutral	CEU
chr1	209043532	209046532	-0.354916	Neutral	CEU
chr1	209046532	209049532	-0.152283	Neutral	CEU
chr1	209049532	209052532	-0.0903494	Neutral	CEU
chr1	209052532	209055532	-0.101616	Neutral	CEU
chr1	209055532	209058532	-0.0158263	Neutral	CEU
chr1	209061532	209064532	-0.0691023	Neutral	CEU
chr1	209064532	209067532	-0.0139837	Neutral	CEU
chr1	209067532	209070532	0.0201465	Neutral	CEU
chr1	209070532	209073532	-0.0614381	Neutral	CEU
chr1	209076532	209079532	-0.0217891	Neutral	CEU
chr1	209079532	209082532	-0.180595	Neutral	CEU
chr1	209082532	209085532	-0.274226	Neutral	CEU
chr1	209040532	209043532	-0.307685	Neutral	CEU
chr1	209073532	209076532	-0.0631488	Neutral	CEU
chr1	209058532	209061532	-0.0793171	Neutral	CEU
chr1	209082532	209085532	-0.274226	Neutral	CEU
chr1	209085532	209088532	0.0685829	Neutral	CEU
chr1	209088532	209091532	0.035321	Neutral	CEU
chr1	209094532	209097532	0.216139	Neutral	CEU
chr1	209097532	209100532	0.501646	Neutral	CEU
chr1	209100532	209103532	0.852079	Neutral	CEU
chr1	209103532	209106532	1.00005	Neutral	CEU
chr1	209109532	209112532	0.914715	Neutral	CEU
chr1	209112532	209115532	1.01365	Neutral	CEU
chr1	209115532	209118532	0.724946	Neutral	CEU
chr1	209118532	209121532	0.701415	Neutral	CEU
chr1	209121532	209124532	0.640333	Neutral	CEU
chr1	209091532	209094532	0.132016	Neutral	CEU
chr1	209106532	209109532	0.956239	Neutral	CEU
chr1	213649515	213652515	-0.748041	Neutral	CEU
chr1	213652515	213655515	-0.544957	Neutral	CEU
chr1	213655515	213658515	-0.288149	Neutral	CEU
chr1	213658515	213661515	0.0114089	Neutral	CEU
chr1	213658515	213661515	0.0114089	Neutral	CEU
chr1	213664515	213667515	0.326778	Neutral	CEU
chr1	213661515	213664515	0.079845	Neutral	CEU
chr1	235132565	235135565	-0.310312	Neutral	CEU
chr1	235135565	235138565	-0.290025	Neutral	CEU
chr1	235138565	235141565	-0.222979	Neutral	CEU
chr1	235144565	235147565	-0.270173	Neutral	CEU
chr1	235147565	235150565	-0.000680328	Neutral	CEU
chr1	235150565	235153565	0.0154285	Neutral	CEU
chr1	235153565	235156565	0.578265	Neutral	CEU
chr1	235159565	235162565	1.36141	Neutral	CEU
chr1	235162565	235165565	1.59755	Neutral	CEU
chr1	235165565	235168565	1.69432	Neutral	CEU
chr1	235168565	235171565	1.83784	Neutral	CEU
chr1	235171565	235174565	2.03534	Neutral	CEU
chr1	235177565	235180565	2.1858	Neutral	CEU
chr1	235180565	235183565	2.46372	Neutral	CEU
chr1	235183565	235186565	2.3707	Neutral	CEU
chr1	235186565	235189565	1.98362	Neutral	CEU
chr1	235156565	235159565	1.09647	Neutral	CEU
chr1	235174565	235177565	2.07119	Neutral	CEU
chr1	235141565	235144565	-0.198156	Neutral	CEU
chr1	235186565	235189565	1.98362	Neutral	CEU
chr1	235189565	235192565	1.50613	Neutral	CEU
chr1	235189565	235192565	1.50613	Neutral	CEU
chr1	237194750	237197750	1.11895	Neutral	CEU
chr1	237197750	237200750	1.01084	Neutral	CEU
chr1	237200750	237203750	1.00074	Neutral	CEU
chr1	237203750	237206750	1.08209	Neutral	CEU
chr1	238782666	238785666	1.14226	Neutral	CEU
chr1	238785666	238788666	0.627266	Neutral	CEU
chr1	238788666	238791666	0.0504986	Neutral	CEU
chr1	238791666	238794666	-0.392548	Neutral	CEU
chr1	238797666	238800666	-0.929028	Neutral	CEU
chr1	238800666	238803666	-1.0604	Neutral	CEU
chr1	238803666	238806666	-0.981625	Neutral	CEU
chr1	238794666	238797666	-0.71472	Neutral	CEU
chr1	238854666	238857666	1.76268	Neutral	CEU
chr1	238857666	238860666	1.83678	Neutral	CEU
chr1	238863666	238866666	1.87845	Neutral	CEU
chr1	238866666	238869666	1.9106	Neutral	CEU
chr1	238869666	238872666	1.25092	Neutral	CEU
chr1	238872666	238875666	0.95281	Neutral	CEU
chr1	238875666	238878666	0.913377	Neutral	CEU
chr1	238881666	238884666	1.76432	Neutral	CEU
chr1	238884666	238887666	1.91102	Neutral	CEU
chr1	238887666	238890666	2.00929	Neutral	CEU
chr1	238890666	238893666	2.38563	Neutral	CEU
chr1	238896666	238899666	2.41414	Neutral	CEU
chr1	238899666	238902666	2.49624	Neutral	CEU
chr1	238902666	238905666	2.41974	Neutral	CEU
chr1	238905666	238908666	2.59695	Neutral	CEU
chr1	238911666	238914666	1.94358	Neutral	CEU
chr1	238914666	238917666	1.92058	Neutral	CEU
chr1	238917666	238920666	1.81636	Neutral	CEU
chr1	238860666	238863666	1.96309	Neutral	CEU
chr1	238878666	238881666	1.33467	Neutral	CEU
chr1	238893666	238896666	2.54466	Neutral	CEU
chr1	238908666	238911666	2.33625	Neutral	CEU
chr1	238917666	238920666	1.81636	Neutral	CEU
chr1	238920666	238923666	1.41786	Neutral	CEU
chr1	238923666	238926666	1.11206	Neutral	CEU
chr1	238929666	238932666	0.899106	Neutral	CEU
chr1	238932666	238935666	0.661847	Neutral	CEU
chr1	238935666	238938666	0.283599	Neutral	CEU
chr1	238938666	238941666	-0.00542299	Neutral	CEU
chr1	238944666	238947666	-0.229943	Neutral	CEU
chr1	238947666	238950666	-0.207436	Neutral	CEU
chr1	238950666	238953666	-0.119009	Neutral	CEU
chr1	238953666	238956666	-0.182387	Neutral	CEU
chr1	238956666	238959666	-0.145113	Neutral	CEU
chr1	238962666	238965666	-0.272799	Neutral	CEU
chr1	238965666	238968666	-0.194923	Neutral	CEU
chr1	238968666	238971666	-0.118005	Neutral	CEU
chr1	238971666	238974666	-0.175464	Neutral	CEU
chr1	238977666	238980666	-0.324068	Neutral	CEU
chr1	238980666	238983666	-0.518351	Neutral	CEU
chr1	238983666	238986666	-0.605318	Neutral	CEU
chr1	238986666	238989666	-0.711782	Neutral	CEU
chr1	238989666	238992666	-0.597201	Neutral	CEU
chr1	238995666	238998666	-0.462823	Neutral	CEU
chr1	238998666	239001666	-0.444763	Neutral	CEU
chr1	239001666	239004666	-0.401018	Neutral	CEU
chr1	239004666	239007666	-0.394901	Neutral	CEU
chr1	239010666	239013666	-0.141226	Neutral	CEU
chr1	238926666	238929666	0.979592	Neutral	CEU
chr1	238959666	238962666	-0.207259	Neutral	CEU
chr1	238974666	238977666	-0.153608	Neutral	CEU
chr1	238992666	238995666	-0.508203	Neutral	CEU
chr1	239007666	239010666	-0.293429	Neutral	CEU
chr1	238941666	238944666	-0.0169249	Neutral	CEU
chr1	239214666	239217666	1.23544	Neutral	CEU
chr1	239217666	239220666	1.13958	Neutral	CEU
chr1	239223666	239226666	0.861583	Neutral	CEU
chr1	239226666	239229666	0.256098	Neutral	CEU
chr1	239229666	239232666	-0.148113	Neutral	CEU
chr1	239232666	239235666	-0.388825	Neutral	CEU
chr1	239235666	239238666	-0.60135	Neutral	CEU
chr1	239241666	239244666	-0.329081	Neutral	CEU
chr1	239220666	239223666	1.04662	Neutral	CEU
chr1	239238666	239241666	-0.520794	Neutral	CEU
chr1	239241666	239244666	-0.329081	Neutral	CEU
chr1	239244666	239247666	-0.192879	Neutral	CEU
chr1	239247666	239250666	-0.0724726	Neutral	CEU
chr1	239250666	239253666	0.0396126	Neutral	CEU
chr1	239250666	239253666	0.0396126	Neutral	CEU
chr1	239256666	239259666	0.172145	Neutral	CEU
chr1	239259666	239262666	0.291161	Neutral	CEU
chr1	239262666	239265666	0.382412	Neutral	CEU
chr1	239265666	239268666	0.413769	Neutral	CEU
chr1	239268666	239271666	0.355961	Neutral	CEU
chr1	239274666	239277666	0.0812705	Neutral	CEU
chr1	239277666	239280666	0.013219	Neutral	CEU
chr1	239280666	239283666	-0.0520818	Neutral	CEU
chr1	239283666	239286666	-0.2521	Neutral	CEU
chr1	239289666	239292666	-0.276667	Neutral	CEU
chr1	239292666	239295666	-0.199886	Neutral	CEU
chr1	239295666	239298666	0.0762977	Neutral	CEU
chr1	239298666	239301666	0.123669	Neutral	CEU
chr1	239301666	239304666	0.166302	Neutral	CEU
chr1	239307666	239310666	0.170998	Neutral	CEU
chr1	239310666	239313666	0.0782372	Neutral	CEU
chr1	239313666	239316666	0.180382	Neutral	CEU
chr1	239316666	239319666	0.385895	Neutral	CEU
chr1	239322666	239325666	0.617326	Neutral	CEU
chr1	239325666	239328666	0.494253	Neutral	CEU
chr1	239328666	239331666	0.62874	Neutral	CEU
chr1	239331666	239334666	0.762096	Neutral	CEU
chr1	239337666	239340666	0.95471	Neutral	CEU
chr1	239340666	239343666	1.14856	Neutral	CEU
chr1	239343666	239346666	1.08089	Neutral	CEU
chr1	239346666	239349666	0.780506	Neutral	CEU
chr1	239349666	239352666	0.698941	Neutral	CEU
chr1	239355666	239358666	0.0978061	Neutral	CEU
chr1	239358666	239361666	-0.0665061	Neutral	CEU
chr1	239361666	239364666	-0.260164	Neutral	CEU
chr1	239364666	239367666	-0.414695	Neutral	CEU
chr1	239253666	239256666	0.146145	Neutral	CEU
chr1	239271666	239274666	0.230088	Neutral	CEU
chr1	239286666	239289666	-0.244681	Neutral	CEU
chr1	239304666	239307666	0.145456	Neutral	CEU
chr1	239319666	239322666	0.51299	Neutral	CEU
chr1	239352666	239355666	0.264573	Neutral	CEU
chr1	239334666	239337666	0.930482	Neutral	CEU
chr1	239415666	239418666	-0.592384	Neutral	CEU
chr1	239421666	239424666	-0.265281	Neutral	CEU
chr1	239418666	239421666	-0.601424	Neutral	CEU
chr1	239454666	239457666	-0.304261	Neutral	CEU
chr1	239457666	239460666	-0.188129	Neutral	CEU
chr1	239460666	239463666	-0.227596	Neutral	CEU
chr1	242845771	242848771	0.554224	Neutral	CEU
chr1	242848771	242851771	0.640213	Neutral	CEU
chr1	242851771	242854771	0.831393	Neutral	CEU
chr1	242854771	242857771	1.09949	Neutral	CEU
chr1	242860771	242863771	1.04216	Neutral	CEU
chr1	242863771	242866771	1.04961	Neutral	CEU
chr1	242866771	242869771	1.2018	Neutral	CEU
chr1	242869771	242872771	1.43111	Neutral	CEU
chr1	242872771	242875771	1.49861	Neutral	CEU
chr1	242878771	242881771	1.6666	Neutral	CEU
chr1	242881771	242884771	1.5864	Neutral	CEU
chr1	242884771	242887771	1.44183	Neutral	CEU
chr1	242887771	242890771	1.30759	Neutral	CEU
chr1	242893771	242896771	0.896022	Neutral	CEU
chr1	242896771	242899771	0.731048	Neutral	CEU
chr1	242899771	242902771	0.388747	Neutral	CEU
chr1	242902771	242905771	0.430429	Neutral	CEU
chr1	242905771	242908771	0.299428	Neutral	CEU
chr1	242911771	242914771	0.109558	Neutral	CEU
chr1	242914771	242917771	0.258081	Neutral	CEU
chr1	242842771	242845771	0.461003	Neutral	CEU
chr1	242857771	242860771	0.968732	Neutral	CEU
chr1	242890771	242893771	0.81154	Neutral	CEU
chr1	242908771	242911771	0.216279	Neutral	CEU
chr1	242875771	242878771	1.63507	Neutral	CEU
chr1	242914771	242917771	0.258081	Neutral	CEU
chr1	242917771	242920771	0.178985	Neutral	CEU
chr1	242917771	242920771	0.178985	Neutral	CEU
chr1	242920771	242923771	0.237941	Neutral	CEU
chr1	242926771	242929771	0.112175	Neutral	CEU
chr1	242929771	242932771	0.131456	Neutral	CEU
chr1	242932771	242935771	0.200198	Neutral	CEU
chr1	242935771	242938771	0.22961	Neutral	CEU
chr1	242923771	242926771	0.127963	Neutral	CEU
chr1	244319537	244322537	0.623424	Neutral	CEU
chr1	244322537	244325537	0.487233	Neutral	CEU
chr1	244325537	244328537	0.376978	Neutral	CEU
chr1	244328537	244331537	0.282287	Neutral	CEU
chr1	244331537	244334537	-0.0251231	Neutral	CEU
chr1	244337537	244340537	0.0541675	Neutral	CEU
chr1	244340537	244343537	0.142307	Neutral	CEU
chr1	244343537	244346537	0.225148	Neutral	CEU
chr1	244346537	244349537	-0.186983	Neutral	CEU
chr1	244334537	244337537	-0.260781	Neutral	CEU
chr1	244316537	244319537	0.570927	Neutral	CEU
chr1	244352537	244355537	-0.170022	Neutral	CEU
chr1	244349537	244352537	-0.144959	Neutral	CEU
chr1	244355537	244358537	-0.082453	Neutral	CEU
chr1	244358537	244361537	0.258004	Neutral	CEU
chr1	244361537	244364537	0.446479	Neutral	CEU
chr1	244367537	244370537	0.581893	Neutral	CEU
chr1	244370537	244373537	0.608092	Neutral	CEU
chr1	244373537	244376537	0.575508	Neutral	CEU
chr1	244376537	244379537	1.02464	Neutral	CEU
chr1	244379537	244382537	1.03742	Neutral	CEU
chr1	244385537	244388537	1.46459	Neutral	CEU
chr1	244388537	244391537	1.37829	Neutral	CEU
chr1	244364537	244367537	0.627832	Neutral	CEU
chr1	244382537	244385537	1.32557	Neutral	CEU
chr1	244388537	244391537	1.37829	Neutral	CEU
chr1	244391537	244394537	1.38	Neutral	CEU
chr1	244391537	244394537	1.38	Neutral	CEU
chr1	244391537	244394537	1.38	Neutral	CEU
chr1	244391537	244394537	1.38	Neutral	CEU
chr1	244394537	244397537	1.60453	Neutral	CEU
chr1	244400537	244403537	1.88328	Neutral	CEU
chr1	244403537	244406537	1.4717	Neutral	CEU
chr1	244406537	244409537	1.01067	Neutral	CEU
chr1	244409537	244412537	0.836152	Neutral	CEU
chr1	244412537	244415537	0.122108	Neutral	CEU
chr1	244418537	244421537	-0.599081	Neutral	CEU
chr1	244421537	244424537	-0.861018	Neutral	CEU
chr1	244397537	244400537	1.61292	Neutral	CEU
chr1	244415537	244418537	-0.1607	Neutral	CEU
chr1	244505537	244508537	2.26225	Neutral	CEU
chr1	244508537	244511537	2.49701	Neutral	CEU
chr1	244511537	244514537	2.55894	Neutral	CEU
chr1	244514537	244517537	2.5328	Neutral	CEU
chr2	2540633	2543633	1.12805	Neutral	CEU
chr2	2543633	2546633	1.1995	Neutral	CEU
chr2	2546633	2549633	1.21819	Neutral	CEU
chr2	2549633	2552633	1.58469	Neutral	CEU
chr2	2552633	2555633	1.29567	Neutral	CEU
chr2	2558633	2561633	0.796155	Neutral	CEU
chr2	2561633	2564633	0.747854	Neutral	CEU
chr2	2564633	2567633	0.440246	Neutral	CEU
chr2	2567633	2570633	0.440845	Neutral	CEU
chr2	2537633	2540633	0.763677	Neutral	CEU
chr2	2555633	2558633	0.866013	Neutral	CEU
chr2	2567633	2570633	0.440845	Neutral	CEU
chr2	2570633	2573633	0.311434	Neutral	CEU
chr2	2573633	2576633	0.314647	Neutral	CEU
chr2	2573633	2576633	0.314647	Neutral	CEU
chr2	2576633	2579633	0.312033	Neutral	CEU
chr2	2579633	2582633	-0.0380916	Neutral	CEU
chr2	2582633	2585633	0.164411	Neutral	CEU
chr2	2582633	2585633	0.164411	Neutral	CEU
chr2	2585633	2588633	0.656051	Neutral	CEU
chr2	2591633	2594633	1.41977	Neutral	CEU
chr2	2594633	2597633	1.95421	Neutral	CEU
chr2	2597633	2600633	2.00025	Neutral	CEU
chr2	2600633	2603633	2.02831	Neutral	CEU
chr2	2606633	2609633	1.83258	Neutral	CEU
chr2	2609633	2612633	1.94453	Neutral	CEU
chr2	2612633	2615633	1.90373	Neutral	CEU
chr2	2615633	2618633	1.68708	Neutral	CEU
chr2	2588633	2591633	0.8011	Neutral	CEU
chr2	2603633	2606633	1.91437	Neutral	CEU
chr2	2615633	2618633	1.68708	Neutral	CEU
chr2	2639633	2642633	0.456482	Neutral	CEU
chr2	2642633	2645633	0.31802	Neutral	CEU
chr2	2642633	2645633	0.31802	Neutral	CEU
chr2	2645633	2648633	0.357305	Neutral	CEU
chr2	2663633	2666633	0.203043	Neutral	CEU
chr2	2666633	2669633	0.18877	Neutral	CEU
chr2	2672633	2675633	0.229856	Neutral	CEU
chr2	2675633	2678633	0.204809	Neutral	CEU
chr2	2669633	2672633	0.139734	Neutral	CEU
chr2	2675633	2678633	0.204809	Neutral	CEU
chr2	2678633	2681633	0.0827229	Neutral	CEU
chr2	2681633	2684633	-0.131893	Neutral	CEU
chr2	2687633	2690633	-0.0726344	Neutral	CEU
chr2	2690633	2693633	0.0390257	Neutral	CEU
chr2	2693633	2696633	0.143427	Neutral	CEU
chr2	2684633	2687633	-0.117443	Neutral	CEU
chr2	2693633	2696633	0.143427	Neutral	CEU
chr2	2696633	2699633	0.378091	Neutral	CEU
chr2	2696633	2699633	0.378091	Neutral	CEU
chr2	2699633	2702633	0.452594	Neutral	CEU
chr2	2699633	2702633	0.452594	Neutral	CEU
chr2	2702633	2705633	0.539905	Neutral	CEU
chr2	2705633	2708633	0.702297	Neutral	CEU
chr2	2708633	2711633	0.9117	Neutral	CEU
chr2	2708633	2711633	0.9117	Neutral	CEU
chr2	2711633	2714633	1.02367	Neutral	CEU
chr2	2714633	2717633	1.06423	Neutral	CEU
chr2	2717633	2720633	1.02571	Neutral	CEU
chr2	2720633	2723633	0.95057	Neutral	CEU
chr2	2723633	2726633	0.793557	Neutral	CEU
chr2	2726633	2729633	0.780914	Neutral	CEU
chr2	2729633	2732633	0.700816	Neutral	CEU
chr2	2732633	2735633	0.726621	Neutral	CEU
chr2	2774633	2777633	0.041564	Neutral	CEU
chr2	2774633	2777633	0.041564	Neutral	CEU
chr2	2777633	2780633	0.129553	Neutral	CEU
chr2	2780633	2783633	0.209915	Neutral	CEU
chr2	2786633	2789633	0.324106	Neutral	CEU
chr2	2783633	2786633	0.244852	Neutral	CEU
chr2	2792633	2795633	0.723734	Neutral	CEU
chr2	2792633	2795633	0.723734	Neutral	CEU
chr2	2795633	2798633	0.873028	Neutral	CEU
chr2	2795633	2798633	0.873028	Neutral	CEU
chr2	2828633	2831633	0.249532	Neutral	CEU
chr2	2834633	2837633	0.38525	Neutral	CEU
chr2	2831633	2834633	0.324703	Neutral	CEU
chr2	2834633	2837633	0.38525	Neutral	CEU
chr2	2840633	2843633	0.62798	Neutral	CEU
chr2	2843633	2846633	0.55661	Neutral	CEU
chr2	2846633	2849633	0.477958	Neutral	CEU
chr2	2849633	2852633	0.72092	Neutral	CEU
chr2	2849633	2852633	0.72092	Neutral	CEU
chr2	2873633	2876633	0.988493	Neutral	CEU
chr2	2876633	2879633	0.905853	Neutral	CEU
chr2	2879633	2882633	0.669709	Neutral	CEU
chr2	2885633	2888633	0.45072	Neutral	CEU
chr2	2882633	2885633	0.353366	Neutral	CEU
chr2	2885633	2888633	0.45072	Neutral	CEU
chr2	2888633	2891633	0.0778496	Neutral	CEU
chr2	2891633	2894633	-0.0261074	Neutral	CEU
chr2	2894633	2897633	0.355283	Neutral	CEU
chr2	2897633	2900633	0.24522	Neutral	CEU
chr2	4370541	4373541	-0.501131	Neutral	CEU
chr2	4376541	4379541	-0.0391175	Neutral	CEU
chr2	4379541	4382541	0.300763	Neutral	CEU
chr2	4382541	4385541	0.10733	Neutral	CEU
chr2	4385541	4388541	-0.0167143	Neutral	CEU
chr2	4391541	4394541	-0.0550703	Neutral	CEU
chr2	4394541	4397541	-0.244501	Neutral	CEU
chr2	4397541	4400541	-0.293615	Neutral	CEU
chr2	4400541	4403541	-0.401634	Neutral	CEU
chr2	4403541	4406541	-0.438172	Neutral	CEU
chr2	4409541	4412541	-0.71974	Neutral	CEU
chr2	4412541	4415541	-0.665096	Neutral	CEU
chr2	4415541	4418541	-0.725417	Neutral	CEU
chr2	4418541	4421541	-1.00626	Neutral	CEU
chr2	4424541	4427541	-1.32573	Neutral	CEU
chr2	4427541	4430541	-1.49179	Neutral	CEU
chr2	4373541	4376541	-0.429304	Neutral	CEU
chr2	4388541	4391541	0.166192	Neutral	CEU
chr2	4406541	4409541	-0.642458	Neutral	CEU
chr2	4421541	4424541	-1.19582	Neutral	CEU
chr2	4469541	4472541	0.416483	Neutral	CEU
chr2	4475541	4478541	0.273456	Neutral	CEU
chr2	4478541	4481541	0.236873	Neutral	CEU
chr2	4481541	4484541	0.240476	Neutral	CEU
chr2	4484541	4487541	0.0971699	Neutral	CEU
chr2	4490541	4493541	-0.200952	Neutral	CEU
chr2	4493541	4496541	-0.274025	Neutral	CEU
chr2	4472541	4475541	0.229236	Neutral	CEU
chr2	4487541	4490541	-0.0100861	Neutral	CEU
chr2	4574541	4577541	-0.546402	Neutral	CEU
chr2	4577541	4580541	-0.654463	Neutral	CEU
chr2	4580541	4583541	-0.567218	Neutral	CEU
chr2	4583541	4586541	-0.307055	Neutral	CEU
chr2	4589541	4592541	-0.1386	Neutral	CEU
chr2	4586541	4589541	-0.210172	Neutral	CEU
chr2	4655541	4658541	0.688435	Neutral	CEU
chr2	4658541	4661541	0.368825	Neutral	CEU
chr2	4661541	4664541	0.0379071	Neutral	CEU
chr2	4664541	4667541	-0.580064	Neutral	CEU
chr2	4670541	4673541	-0.885876	Neutral	CEU
chr2	4673541	4676541	-1.02889	Neutral	CEU
chr2	4652541	4655541	0.780711	Neutral	CEU
chr2	4667541	4670541	-0.964025	Neutral	CEU
chr2	4817541	4820541	1.00936	Neutral	CEU
chr2	4820541	4823541	1.3879	Neutral	CEU
chr2	4823541	4826541	1.48885	Neutral	CEU
chr2	4922541	4925541	1.82636	Neutral	CEU
chr2	4925541	4928541	1.44643	Neutral	CEU
chr2	4928541	4931541	1.26999	Neutral	CEU
chr2	4934541	4937541	1.08587	Neutral	CEU
chr2	4937541	4940541	0.947057	Neutral	CEU
chr2	4940541	4943541	0.821662	Neutral	CEU
chr2	4943541	4946541	0.98315	Neutral	CEU
chr2	4949541	4952541	0.575393	Neutral	CEU
chr2	4952541	4955541	0.693512	Neutral	CEU
chr2	4955541	4958541	0.785094	Neutral	CEU
chr2	4958541	4961541	0.913111	Neutral	CEU
chr2	4964541	4967541	0.809499	Neutral	CEU
chr2	4967541	4970541	0.978175	Neutral	CEU
chr2	4970541	4973541	1.11489	Neutral	CEU
chr2	4973541	4976541	0.958102	Neutral	CEU
chr2	4976541	4979541	1.03896	Neutral	CEU
chr2	4982541	4985541	1.12284	Neutral	CEU
chr2	4985541	4988541	1.0481	Neutral	CEU
chr2	4988541	4991541	0.964719	Neutral	CEU
chr2	4991541	4994541	1.0248	Neutral	CEU
chr2	4997541	5000541	0.326126	Neutral	CEU
chr2	5000541	5003541	-0.308426	Neutral	CEU
chr2	5003541	5006541	-0.591261	Neutral	CEU
chr2	4931541	4934541	1.17185	Neutral	CEU
chr2	4946541	4949541	0.829426	Neutral	CEU
chr2	4961541	4964541	0.855626	Neutral	CEU
chr2	4994541	4997541	0.917524	Neutral	CEU
chr2	4979541	4982541	1.30097	Neutral	CEU
chr2	5180541	5183541	-1.67305	Neutral	CEU
chr2	5183541	5186541	-1.55753	Neutral	CEU
chr2	5186541	5189541	-1.43759	Neutral	CEU
chr2	5189541	5192541	-1.33409	Neutral	CEU
chr2	5195541	5198541	-1.06944	Neutral	CEU
chr2	5198541	5201541	-0.872811	Neutral	CEU
chr2	5201541	5204541	-0.702921	Neutral	CEU
chr2	5192541	5195541	-1.17286	Neutral	CEU
chr2	5219541	5222541	-0.0287522	Neutral	CEU
chr2	5222541	5225541	0.118911	Neutral	CEU
chr2	5252541	5255541	2.18833	Neutral	CEU
chr2	5255541	5258541	1.88589	Neutral	CEU
chr2	5261541	5264541	1.35625	Neutral	CEU
chr2	5264541	5267541	1.14772	Neutral	CEU
chr2	5267541	5270541	1.208	Neutral	CEU
chr2	5270541	5273541	1.0375	Neutral	CEU
chr2	5276541	5279541	0.84659	Neutral	CEU
chr2	5279541	5282541	0.756595	Neutral	CEU
chr2	5258541	5261541	1.6265	Neutral	CEU
chr2	5273541	5276541	0.989954	Neutral	CEU
chr2	5279541	5282541	0.756595	Neutral	CEU
chr2	5282541	5285541	0.513265	Neutral	CEU
chr2	5285541	5288541	0.520168	Neutral	CEU
chr2	5288541	5291541	0.527367	Neutral	CEU
chr2	5294541	5297541	0.466358	Neutral	CEU
chr2	5297541	5300541	0.0495108	Neutral	CEU
chr2	5300541	5303541	-0.098324	Neutral	CEU
chr2	5303541	5306541	-0.289466	Neutral	CEU
chr2	5309541	5312541	-0.521056	Neutral	CEU
chr2	5291541	5294541	0.500472	Neutral	CEU
chr2	5306541	5309541	-0.463431	Neutral	CEU
chr2	5309541	5312541	-0.521056	Neutral	CEU
chr2	5312541	5315541	-0.589292	Neutral	CEU
chr2	5315541	5318541	-0.407168	Neutral	CEU
chr2	5318541	5321541	-0.556593	Neutral	CEU
chr2	5321541	5324541	-0.405868	Neutral	CEU
chr2	5324541	5327541	-0.20587	Neutral	CEU
chr2	5345541	5348541	0.666464	Neutral	CEU
chr2	5348541	5351541	0.713289	Neutral	CEU
chr2	5351541	5354541	0.731792	Neutral	CEU
chr2	5354541	5357541	0.481973	Neutral	CEU
chr2	5360541	5363541	0.347477	Neutral	CEU
chr2	5363541	5366541	0.207339	Neutral	CEU
chr2	5366541	5369541	0.0340478	Neutral	CEU
chr2	5369541	5372541	0.0510707	Neutral	CEU
chr2	5375541	5378541	0.672367	Neutral	CEU
chr2	5378541	5381541	0.793246	Neutral	CEU
chr2	5357541	5360541	0.417172	Neutral	CEU
chr2	5372541	5375541	0.165375	Neutral	CEU
chr2	5432541	5435541	2.02509	Neutral	CEU
chr2	5435541	5438541	1.83301	Neutral	CEU
chr2	5441541	5444541	1.68376	Neutral	CEU
chr2	5438541	5441541	1.70684	Neutral	CEU
chr2	5441541	5444541	1.68376	Neutral	CEU
chr2	5441541	5444541	1.68376	Neutral	CEU
chr2	5444541	5447541	1.4736	Neutral	CEU
chr2	5447541	5450541	1.32634	Neutral	CEU
chr2	5450541	5453541	1.15241	Neutral	CEU
chr2	5456541	5459541	1.05665	Neutral	CEU
chr2	5459541	5462541	0.96902	Neutral	CEU
chr2	5462541	5465541	1.0329	Neutral	CEU
chr2	5465541	5468541	1.02578	Neutral	CEU
chr2	5468541	5471541	0.867373	Neutral	CEU
chr2	5474541	5477541	0.575612	Neutral	CEU
chr2	5477541	5480541	0.543435	Neutral	CEU
chr2	5480541	5483541	0.443854	Neutral	CEU
chr2	5483541	5486541	0.341863	Neutral	CEU
chr2	5453541	5456541	1.23844	Neutral	CEU
chr2	5471541	5474541	0.697526	Neutral	CEU
chr2	5486541	5489541	0.39179	Neutral	CEU
chr2	5489541	5492541	0.2673	Neutral	CEU
chr2	5492541	5495541	0.284938	Neutral	CEU
chr2	5495541	5498541	0.0201531	Neutral	CEU
chr2	5486541	5489541	0.39179	Neutral	CEU
chr2	5669541	5672541	-0.409975	Neutral	CEU
chr2	5672541	5675541	-0.140636	Neutral	CEU
chr2	5675541	5678541	0.145448	Neutral	CEU
chr2	5678541	5681541	0.201078	Neutral	CEU
chr2	6050541	6053541	-0.248963	Neutral	CEU
chr2	6053541	6056541	-0.303197	Neutral	CEU
chr2	6056541	6059541	-0.558988	Neutral	CEU
chr2	6062541	6065541	-0.0995602	Neutral	CEU
chr2	6059541	6062541	-0.310957	Neutral	CEU
chr2	6062541	6065541	-0.0995602	Neutral	CEU
chr2	6065541	6068541	0.398757	Neutral	CEU
chr2	6068541	6071541	0.626213	Neutral	CEU
chr2	6071541	6074541	0.781554	Neutral	CEU
chr2	6119541	6122541	0.278617	Neutral	CEU
chr2	6140541	6143541	0.655986	Neutral	CEU
chr2	6161541	6164541	1.00059	Neutral	CEU
chr2	6164541	6167541	0.890533	Neutral	CEU
chr2	6167541	6170541	0.72242	Neutral	CEU
chr2	6170541	6173541	0.626236	Neutral	CEU
chr2	6173541	6176541	-0.0223976	Neutral	CEU
chr2	6179541	6182541	-0.129587	Neutral	CEU
chr2	6182541	6185541	-0.121384	Neutral	CEU
chr2	6185541	6188541	-0.222105	Neutral	CEU
chr2	6188541	6191541	-0.278257	Neutral	CEU
chr2	6176541	6179541	-0.323778	Neutral	CEU
chr2	6158541	6161541	0.964145	Neutral	CEU
chr2	6215541	6218541	-0.373123	Neutral	CEU
chr2	6218541	6221541	-0.239249	Neutral	CEU
chr2	6221541	6224541	-0.125135	Neutral	CEU
chr2	6227541	6230541	0.0475258	Neutral	CEU
chr2	6230541	6233541	-0.19766	Neutral	CEU
chr2	6233541	6236541	-0.104103	Neutral	CEU
chr2	6236541	6239541	-0.130059	Neutral	CEU
chr2	6242541	6245541	-0.360847	Neutral	CEU
chr2	6245541	6248541	-0.560856	Neutral	CEU
chr2	6252708	6255708	-0.982389	Neutral	CEU
chr2	6258708	6261708	-1.26159	Neutral	CEU
chr2	6261708	6264708	-1.51659	Neutral	CEU
chr2	6264708	6267708	-1.65189	Neutral	CEU
chr2	6267708	6270708	-1.69775	Neutral	CEU
chr2	6270708	6273708	-1.80397	Neutral	CEU
chr2	6276708	6279708	-1.75297	Neutral	CEU
chr2	6279708	6282708	-1.7936	Neutral	CEU
chr2	6282708	6285708	-1.84586	Neutral	CEU
chr2	6285708	6288708	-1.82848	Neutral	CEU
chr2	6224541	6227541	0.118183	Neutral	CEU
chr2	6239541	6242541	-0.122405	Neutral	CEU
chr2	6255708	6258708	-1.27501	Neutral	CEU
chr2	6273708	6276708	-1.81176	Neutral	CEU
chr2	6288708	6291708	-1.84142	Neutral	CEU
chr2	6342708	6345708	1.25825	Neutral	CEU
chr2	6345708	6348708	1.06105	Neutral	CEU
chr2	6348708	6351708	0.612304	Neutral	CEU
chr2	6351708	6354708	0.379299	Neutral	CEU
chr2	6354708	6357708	0.472729	Neutral	CEU
chr2	6357708	6360708	0.573671	Neutral	CEU
chr2	6360708	6363708	0.634631	Neutral	CEU
chr2	6363708	6366708	0.818293	Neutral	CEU
chr2	6366708	6369708	0.787876	Neutral	CEU
chr2	6369708	6372708	0.885515	Neutral	CEU
chr2	6375708	6378708	1.55083	Neutral	CEU
chr2	6354708	6357708	0.472729	Neutral	CEU
chr2	6372708	6375708	1.1999	Neutral	CEU
chr2	6378708	6381708	1.61223	Neutral	CEU
chr2	6378708	6381708	1.61223	Neutral	CEU
chr2	6381708	6384708	1.55493	Neutral	CEU
chr2	6384708	6387708	1.50253	Neutral	CEU
chr2	6390708	6393708	1.17264	Neutral	CEU
chr2	6387708	6390708	1.36352	Neutral	CEU
chr2	6390708	6393708	1.17264	Neutral	CEU
chr2	6393708	6396708	0.774191	Neutral	CEU
chr2	6396708	6399708	0.672418	Neutral	CEU
chr2	6399708	6402708	0.518726	Neutral	CEU
chr2	6429708	6432708	0.547479	Neutral	CEU
chr2	6432708	6435708	0.852728	Neutral	CEU
chr2	6435708	6438708	0.853749	Neutral	CEU
chr2	6441708	6444708	0.746824	Neutral	CEU
chr2	6438708	6441708	0.762162	Neutral	CEU
chr2	6441708	6444708	0.746824	Neutral	CEU
chr2	6444708	6447708	0.589527	Neutral	CEU
chr2	6447708	6450708	0.565899	Neutral	CEU
chr2	6450708	6453708	0.790874	Neutral	CEU
chr2	6516708	6519708	0.908068	Neutral	CEU
chr2	6522708	6525708	0.881779	Neutral	CEU
chr2	6525708	6528708	0.664739	Neutral	CEU
chr2	6528708	6531708	0.66487	Neutral	CEU
chr2	6531708	6534708	0.71649	Neutral	CEU
chr2	6537708	6540708	0.788976	Neutral	CEU
chr2	6540708	6543708	0.832272	Neutral	CEU
chr2	6543708	6546708	0.585419	Neutral	CEU
chr2	6546708	6549708	0.462879	Neutral	CEU
chr2	6549708	6552708	0.375004	Neutral	CEU
chr2	6555708	6558708	0.171551	Neutral	CEU
chr2	6558708	6561708	0.113205	Neutral	CEU
chr2	6561708	6564708	0.160392	Neutral	CEU
chr2	6564708	6567708	0.0757549	Neutral	CEU
chr2	6570708	6573708	0.105778	Neutral	CEU
chr2	6573708	6576708	0.0755573	Neutral	CEU
chr2	6576708	6579708	0.039162	Neutral	CEU
chr2	6579708	6582708	0.0521483	Neutral	CEU
chr2	6582708	6585708	0.113058	Neutral	CEU
chr2	6588708	6591708	0.491073	Neutral	CEU
chr2	6591708	6594708	0.448729	Neutral	CEU
chr2	6594708	6597708	0.484796	Neutral	CEU
chr2	6597708	6600708	0.432768	Neutral	CEU
chr2	6603708	6606708	0.381095	Neutral	CEU
chr2	6606708	6609708	0.506235	Neutral	CEU
chr2	6609708	6612708	0.616925	Neutral	CEU
chr2	6612708	6615708	0.343655	Neutral	CEU
chr2	6615708	6618708	-0.366111	Neutral	CEU
chr2	6519708	6522708	0.902859	Neutral	CEU
chr2	6534708	6537708	0.711075	Neutral	CEU
chr2	6567708	6570708	0.0395987	Neutral	CEU
chr2	6585708	6588708	0.388967	Neutral	CEU
chr2	6600708	6603708	0.369931	Neutral	CEU
chr2	6618708	6621708	-0.758002	Neutral	CEU
chr2	6552708	6555708	0.18667	Neutral	CEU
chr2	6642708	6645708	0.550864	Neutral	CEU
chr2	6642708	6645708	0.550864	Neutral	CEU
chr2	6645708	6648708	0.813064	Neutral	CEU
chr2	6648708	6651708	1.23734	Neutral	CEU
chr2	6654708	6657708	1.04366	Neutral	CEU
chr2	6657708	6660708	0.982842	Neutral	CEU
chr2	6660708	6663708	0.801342	Neutral	CEU
chr2	6663708	6666708	0.716151	Neutral	CEU
chr2	6669708	6672708	0.252517	Neutral	CEU
chr2	6672708	6675708	-0.0851328	Neutral	CEU
chr2	6675708	6678708	0.0881596	Neutral	CEU
chr2	6678708	6681708	0.24047	Neutral	CEU
chr2	6684708	6687708	0.264262	Neutral	CEU
chr2	6687708	6690708	0.375549	Neutral	CEU
chr2	6690708	6693708	0.347846	Neutral	CEU
chr2	6693708	6696708	0.382101	Neutral	CEU
chr2	6696708	6699708	0.427307	Neutral	CEU
chr2	6702708	6705708	0.508666	Neutral	CEU
chr2	6705708	6708708	0.659175	Neutral	CEU
chr2	6708708	6711708	0.783453	Neutral	CEU
chr2	6711708	6714708	0.947792	Neutral	CEU
chr2	6717708	6720708	1.31066	Neutral	CEU
chr2	6720708	6723708	1.33095	Neutral	CEU
chr2	6723708	6726708	1.36191	Neutral	CEU
chr2	6726708	6729708	1.20623	Neutral	CEU
chr2	6729708	6732708	1.21832	Neutral	CEU
chr2	6735708	6738708	1.04072	Neutral	CEU
chr2	6738708	6741708	0.650959	Neutral	CEU
chr2	6741708	6744708	0.594012	Neutral	CEU
chr2	6744708	6747708	0.418079	Neutral	CEU
chr2	6750708	6753708	-0.0619697	Neutral	CEU
chr2	6753708	6756708	-0.172197	Neutral	CEU
chr2	6756708	6759708	-0.159333	Neutral	CEU
chr2	6651708	6654708	1.32748	Neutral	CEU
chr2	6666708	6669708	0.526497	Neutral	CEU
chr2	6699708	6702708	0.512247	Neutral	CEU
chr2	6714708	6717708	1.00316	Neutral	CEU
chr2	6732708	6735708	1.16935	Neutral	CEU
chr2	6747708	6750708	0.0542728	Neutral	CEU
chr2	6681708	6684708	0.0301948	Neutral	CEU
chr2	6804708	6807708	1.92809	Neutral	CEU
chr2	6807708	6810708	2.01273	Neutral	CEU
chr2	6810708	6813708	1.76321	Neutral	CEU
chr2	6816708	6819708	0.792785	Neutral	CEU
chr2	6819708	6822708	0.960202	Neutral	CEU
chr2	6822708	6825708	0.898983	Neutral	CEU
chr2	6825708	6828708	0.827554	Neutral	CEU
chr2	6828708	6831708	0.591915	Neutral	CEU
chr2	6834708	6837708	0.563361	Neutral	CEU
chr2	6837708	6840708	0.486948	Neutral	CEU
chr2	6840708	6843708	0.444486	Neutral	CEU
chr2	6843708	6846708	0.492012	Neutral	CEU
chr2	6849708	6852708	0.481405	Neutral	CEU
chr2	6852708	6855708	0.574421	Neutral	CEU
chr2	6855708	6858708	0.594317	Neutral	CEU
chr2	6858708	6861708	0.714994	Neutral	CEU
chr2	6861708	6864708	0.54658	Neutral	CEU
chr2	6831708	6834708	0.718108	Neutral	CEU
chr2	6846708	6849708	0.567385	Neutral	CEU
chr2	6813708	6816708	1.12041	Neutral	CEU
chr2	6861708	6864708	0.54658	Neutral	CEU
chr2	6867708	6870708	0.592447	Neutral	CEU
chr2	6864708	6867708	0.616305	Neutral	CEU
chr2	6909708	6912708	-0.0404066	Neutral	CEU
chr2	6912708	6915708	0.0676729	Neutral	CEU
chr2	7521708	7524708	1.22469	Neutral	CEU
chr2	7524708	7527708	1.3451	Neutral	CEU
chr2	7527708	7530708	1.39244	Neutral	CEU
chr2	7530708	7533708	1.45985	Neutral	CEU
chr2	7536708	7539708	1.01611	Neutral	CEU
chr2	7539708	7542708	1.26794	Neutral	CEU
chr2	7542708	7545708	1.24835	Neutral	CEU
chr2	7533708	7536708	1.44968	Neutral	CEU
chr2	7560708	7563708	-0.208827	Neutral	CEU
chr2	7659708	7662708	-1.16566	Neutral	CEU
chr2	7662708	7665708	-1.23321	Neutral	CEU
chr2	7668708	7671708	-1.41581	Neutral	CEU
chr2	7671708	7674708	-1.45015	Neutral	CEU
chr2	7674708	7677708	-1.51129	Neutral	CEU
chr2	7677708	7680708	-1.48376	Neutral	CEU
chr2	7680708	7683708	-1.46428	Neutral	CEU
chr2	7686708	7689708	-0.886596	Neutral	CEU
chr2	7689708	7692708	-0.505866	Neutral	CEU
chr2	7692708	7695708	-0.093707	Neutral	CEU
chr2	7695708	7698708	0.733894	Neutral	CEU
chr2	7701708	7704708	1.1064	Neutral	CEU
chr2	7704708	7707708	1.18811	Neutral	CEU
chr2	7707708	7710708	1.51522	Neutral	CEU
chr2	7665708	7668708	-1.42576	Neutral	CEU
chr2	7683708	7686708	-1.30578	Neutral	CEU
chr2	7698708	7701708	0.903102	Neutral	CEU
chr2	7809708	7812708	-0.296198	Neutral	CEU
chr2	7815708	7818708	-0.222101	Neutral	CEU
chr2	7818708	7821708	-0.177869	Neutral	CEU
chr2	7821708	7824708	-0.231838	Neutral	CEU
chr2	7824708	7827708	-0.368664	Neutral	CEU
chr2	7827708	7830708	-0.34915	Neutral	CEU
chr2	7833708	7836708	-0.379666	Neutral	CEU
chr2	7836708	7839708	-0.676917	Neutral	CEU
chr2	7839708	7842708	-0.729941	Neutral	CEU
chr2	7842708	7845708	-0.843256	Neutral	CEU
chr2	7848708	7851708	-1.1864	Neutral	CEU
chr2	7851708	7854708	-1.25746	Neutral	CEU
chr2	7812708	7815708	-0.274788	Neutral	CEU
chr2	7830708	7833708	-0.467326	Neutral	CEU
chr2	7845708	7848708	-0.987526	Neutral	CEU
chr2	7869708	7872708	-1.18197	Neutral	CEU
chr2	7872708	7875708	-1.27225	Neutral	CEU
chr2	7950708	7953708	-0.840805	Neutral	CEU
chr2	7953708	7956708	-0.810692	Neutral	CEU
chr2	7953708	7956708	-0.810692	Neutral	CEU
chr2	7956708	7959708	-0.955992	Neutral	CEU
chr2	7962708	7965708	-0.845914	Neutral	CEU
chr2	7959708	7962708	-0.890299	Neutral	CEU
chr2	7986708	7989708	-0.138795	Neutral	CEU
chr2	7989708	7992708	0.0408548	Neutral	CEU
chr2	8556708	8559708	0.984412	Neutral	CEU
chr2	8559708	8562708	0.647174	Neutral	CEU
chr2	8562708	8565708	0.519657	Neutral	CEU
chr2	8565708	8568708	0.312552	Neutral	CEU
chr2	8571708	8574708	-0.112156	Neutral	CEU
chr2	8574708	8577708	-0.158381	Neutral	CEU
chr2	8577708	8580708	-0.162275	Neutral	CEU
chr2	8568708	8571708	0.126581	Neutral	CEU
chr2	8577708	8580708	-0.162275	Neutral	CEU
chr2	8580708	8583708	0.139553	Neutral	CEU
chr2	8586708	8589708	0.202494	Neutral	CEU
chr2	8589708	8592708	0.286032	Neutral	CEU
chr2	8592708	8595708	0.208206	Neutral	CEU
chr2	8595708	8598708	0.353614	Neutral	CEU
chr2	8601708	8604708	0.906443	Neutral	CEU
chr2	8583708	8586708	0.170586	Neutral	CEU
chr2	8598708	8601708	0.643834	Neutral	CEU
chr2	8610708	8613708	0.416655	Neutral	CEU
chr2	8613708	8616708	0.168948	Neutral	CEU
chr2	8619708	8622708	-0.418035	Neutral	CEU
chr2	8622708	8625708	-0.681651	Neutral	CEU
chr2	8616708	8619708	-0.140625	Neutral	CEU
chr2	8622708	8625708	-0.681651	Neutral	CEU
chr2	8625708	8628708	-1.06826	Neutral	CEU
chr2	8628708	8631708	-1.55071	Neutral	CEU
chr2	8634708	8637708	-1.61935	Neutral	CEU
chr2	8637708	8640708	-1.57941	Neutral	CEU
chr2	8640708	8643708	-1.35621	Neutral	CEU
chr2	8631708	8634708	-1.69052	Neutral	CEU
chr2	8643708	8646708	-1.10287	Neutral	CEU
chr2	8643708	8646708	-1.10287	Neutral	CEU
chr2	8646708	8649708	-1.07272	Neutral	CEU
chr2	8649708	8652708	-1.04304	Neutral	CEU
chr2	8652708	8655708	-0.353394	Neutral	CEU
chr2	8655708	8658708	-0.320622	Neutral	CEU
chr2	8658708	8661708	-0.100219	Neutral	CEU
chr2	8658708	8661708	-0.100219	Neutral	CEU
chr2	8661708	8664708	0.00215234	Neutral	CEU
chr2	8667708	8670708	-0.0540384	Neutral	CEU
chr2	8664708	8667708	-0.021188	Neutral	CEU
chr2	8667708	8670708	-0.0540384	Neutral	CEU
chr2	8670708	8673708	-0.114213	Neutral	CEU
chr2	8670708	8673708	-0.114213	Neutral	CEU
chr2	8670708	8673708	-0.114213	Neutral	CEU
chr2	8673708	8676708	-0.117109	Neutral	CEU
chr2	8676708	8679708	0.23302	Neutral	CEU
chr2	8676708	8679708	0.23302	Neutral	CEU
chr2	8679708	8682708	0.32336	Neutral	CEU
chr2	11789680	11792680	-0.0150836	Neutral	CEU
chr2	11792680	11795680	-0.233216	Neutral	CEU
chr2	11795680	11798680	-0.0728716	Neutral	CEU
chr2	14538710	14541710	0.656969	Neutral	CEU
chr2	14541710	14544710	0.672996	Neutral	CEU
chr2	14544710	14547710	0.579616	Neutral	CEU
chr2	16245710	16248710	0.397675	Neutral	CEU
chr2	16255522	16258522	0.522203	Neutral	CEU
chr2	16258522	16261522	0.35553	Neutral	CEU
chr2	16261522	16264522	0.497348	Neutral	CEU
chr2	16264522	16267522	0.573844	Neutral	CEU
chr2	16270522	16273522	0.442744	Neutral	CEU
chr2	16267522	16270522	0.441463	Neutral	CEU
chr2	16252522	16255522	0.5484	Neutral	CEU
chr2	16270522	16273522	0.442744	Neutral	CEU
chr2	16273522	16276522	0.262974	Neutral	CEU
chr2	16327522	16330522	-0.588569	Neutral	CEU
chr2	16330522	16333522	-0.555454	Neutral	CEU
chr2	16336522	16339522	-0.669665	Neutral	CEU
chr2	16339522	16342522	-0.789214	Neutral	CEU
chr2	16342522	16345522	-0.813033	Neutral	CEU
chr2	16345522	16348522	-0.809494	Neutral	CEU
chr2	16351522	16354522	-0.239982	Neutral	CEU
chr2	16354522	16357522	-0.0608249	Neutral	CEU
chr2	16357522	16360522	0.236886	Neutral	CEU
chr2	16360522	16363522	0.350325	Neutral	CEU
chr2	16363522	16366522	0.456466	Neutral	CEU
chr2	16369522	16372522	0.818342	Neutral	CEU
chr2	16372522	16375522	0.880788	Neutral	CEU
chr2	16375522	16378522	0.821125	Neutral	CEU
chr2	16378522	16381522	0.436215	Neutral	CEU
chr2	16333522	16336522	-0.557996	Neutral	CEU
chr2	16348522	16351522	-0.459782	Neutral	CEU
chr2	16366522	16369522	0.678339	Neutral	CEU
chr2	16378522	16381522	0.436215	Neutral	CEU
chr2	16381522	16384522	0.122922	Neutral	CEU
chr2	16384522	16387522	-0.0966815	Neutral	CEU
chr2	16387522	16390522	-0.281111	Neutral	CEU
chr2	16390522	16393522	-0.329322	Neutral	CEU
chr2	16393522	16396522	-0.571519	Neutral	CEU
chr2	16393522	16396522	-0.571519	Neutral	CEU
chr2	16396522	16399522	-0.81342	Neutral	CEU
chr2	16396522	16399522	-0.81342	Neutral	CEU
chr2	16402522	16405522	-1.11528	Neutral	CEU
chr2	16399522	16402522	-0.856227	Neutral	CEU
chr2	16408522	16411522	-1.25322	Neutral	CEU
chr2	16411522	16414522	-1.20169	Neutral	CEU
chr2	16417522	16420522	-1.39641	Neutral	CEU
chr2	16420522	16423522	-1.31543	Neutral	CEU
chr2	16423522	16426522	-1.20859	Neutral	CEU
chr2	16426522	16429522	-1.17432	Neutral	CEU
chr2	16429522	16432522	-1.09909	Neutral	CEU
chr2	16435522	16438522	-0.818788	Neutral	CEU
chr2	16414522	16417522	-1.35739	Neutral	CEU
chr2	16432522	16435522	-0.927799	Neutral	CEU
chr2	16438522	16441522	-0.667548	Neutral	CEU
chr2	16441522	16444522	-0.471918	Neutral	CEU
chr2	16444522	16447522	-0.136555	Neutral	CEU
chr2	16450522	16453522	0.163892	Neutral	CEU
chr2	16453522	16456522	0.321187	Neutral	CEU
chr2	16456522	16459522	0.436406	Neutral	CEU
chr2	16459522	16462522	0.422967	Neutral	CEU
chr2	16462522	16465522	0.337141	Neutral	CEU
chr2	16447522	16450522	-0.0881849	Neutral	CEU
chr2	16465522	16468522	0.534001	Neutral	CEU
chr2	16495522	16498522	0.636681	Neutral	CEU
chr2	16501522	16504522	0.335425	Neutral	CEU
chr2	16504522	16507522	0.484419	Neutral	CEU
chr2	16507522	16510522	0.625112	Neutral	CEU
chr2	16498522	16501522	0.405289	Neutral	CEU
chr2	19884147	19887147	0.675147	Neutral	CEU
chr2	19887147	19890147	0.836008	Neutral	CEU
chr2	19893147	19896147	1.16694	Neutral	CEU
chr2	19896147	19899147	1.32652	Neutral	CEU
chr2	19899147	19902147	1.66693	Neutral	CEU
chr2	19902147	19905147	1.89048	Neutral	CEU
chr2	19908147	19911147	2.21591	Neutral	CEU
chr2	19911147	19914147	2.63109	Neutral	CEU
chr2	19890147	19893147	0.948163	Neutral	CEU
chr2	19905147	19908147	2.0183	Neutral	CEU
chr2	19977147	19980147	-0.123397	Neutral	CEU
chr2	23118656	23121656	-0.422567	Neutral	CEU
chr2	23121656	23124656	-0.933596	Neutral	CEU
chr2	23157656	23160656	-0.309337	Neutral	CEU
chr2	23160656	23163656	-0.0839151	Neutral	CEU
chr2	23163656	23166656	0.0385587	Neutral	CEU
chr2	23169656	23172656	0.361464	Neutral	CEU
chr2	23172656	23175656	0.806279	Neutral	CEU
chr2	23175656	23178656	1.06036	Neutral	CEU
chr2	23178656	23181656	1.67017	Neutral	CEU
chr2	23184656	23187656	1.9748	Neutral	CEU
chr2	23187656	23190656	1.97881	Neutral	CEU
chr2	23166656	23169656	0.186708	Neutral	CEU
chr2	23181656	23184656	1.99289	Neutral	CEU
chr2	23190656	23193656	1.84032	Neutral	CEU
chr2	23193656	23196656	1.82407	Neutral	CEU
chr2	23196656	23199656	1.65318	Neutral	CEU
chr2	23202656	23205656	1.27026	Neutral	CEU
chr2	23205656	23208656	1.0732	Neutral	CEU
chr2	23199656	23202656	1.51571	Neutral	CEU
chr2	23205656	23208656	1.0732	Neutral	CEU
chr2	23208656	23211656	0.825369	Neutral	CEU
chr2	23211656	23214656	0.918551	Neutral	CEU
chr2	23217656	23220656	0.851159	Neutral	CEU
chr2	23220656	23223656	1.07096	Neutral	CEU
chr2	23214656	23217656	1.05654	Neutral	CEU
chr2	23220656	23223656	1.07096	Neutral	CEU
chr2	23223656	23226656	1.18547	Neutral	CEU
chr2	23226656	23229656	1.27977	Neutral	CEU
chr2	23232656	23235656	1.48942	Neutral	CEU
chr2	23235656	23238656	1.69057	Neutral	CEU
chr2	23238656	23241656	1.68895	Neutral	CEU
chr2	23229656	23232656	1.37649	Neutral	CEU
chr2	34877672	34880672	-0.634716	Neutral	CEU
chr2	34883672	34886672	0.0954895	Neutral	CEU
chr2	34886672	34889672	0.311459	Neutral	CEU
chr2	34889672	34892672	0.241803	Neutral	CEU
chr2	34892672	34895672	0.477613	Neutral	CEU
chr2	34880672	34883672	-0.334151	Neutral	CEU
chr2	34895672	34898672	0.567562	Neutral	CEU
chr2	34970672	34973672	0.790928	Neutral	CEU
chr2	34973672	34976672	0.66084	Neutral	CEU
chr2	34976672	34979672	0.559581	Neutral	CEU
chr2	34982672	34985672	0.755221	Neutral	CEU
chr2	34985672	34988672	0.648705	Neutral	CEU
chr2	34988672	34991672	0.590247	Neutral	CEU
chr2	34991672	34994672	0.562132	Neutral	CEU
chr2	34997672	35000672	0.634724	Neutral	CEU
chr2	35000672	35003672	0.576182	Neutral	CEU
chr2	35003672	35006672	0.511192	Neutral	CEU
chr2	34979672	34982672	0.671025	Neutral	CEU
chr2	34994672	34997672	0.597063	Neutral	CEU
chr2	35636672	35639672	1.13655	Neutral	CEU
chr2	35639672	35642672	1.37196	Neutral	CEU
chr2	35642672	35645672	1.28812	Neutral	CEU
chr2	35645672	35648672	1.37671	Neutral	CEU
chr2	35651672	35654672	1.63745	Neutral	CEU
chr2	35654672	35657672	1.6876	Neutral	CEU
chr2	35657672	35660672	1.57171	Neutral	CEU
chr2	35660672	35663672	1.38764	Neutral	CEU
chr2	35663672	35666672	1.31478	Neutral	CEU
chr2	35669672	35672672	0.974626	Neutral	CEU
chr2	35672672	35675672	0.95507	Neutral	CEU
chr2	35675672	35678672	0.792815	Neutral	CEU
chr2	35678672	35681672	0.354818	Neutral	CEU
chr2	35666672	35669672	1.20155	Neutral	CEU
chr2	35648672	35651672	1.59343	Neutral	CEU
chr2	35717672	35720672	1.01558	Neutral	CEU
chr2	35720672	35723672	0.962234	Neutral	CEU
chr2	35723672	35726672	1.29043	Neutral	CEU
chr2	35726672	35729672	1.47993	Neutral	CEU
chr2	35729672	35732672	1.60233	Neutral	CEU
chr2	35729672	35732672	1.60233	Neutral	CEU
chr2	35732672	35735672	1.71486	Neutral	CEU
chr2	36116672	36119672	1.13409	Neutral	CEU
chr2	36119672	36122672	1.13779	Neutral	CEU
chr2	36131672	36134672	0.501376	Neutral	CEU
chr2	36134672	36137672	0.538151	Neutral	CEU
chr2	36137672	36140672	0.748465	Neutral	CEU
chr2	36140672	36143672	0.764497	Neutral	CEU
chr2	41387504	41390504	0.879137	Neutral	CEU
chr2	41384504	41387504	0.747794	Neutral	CEU
chr2	41501504	41504504	0.596781	Neutral	CEU
chr2	41504504	41507504	0.567071	Neutral	CEU
chr2	41507504	41510504	0.374275	Neutral	CEU
chr2	41510504	41513504	0.260187	Neutral	CEU
chr2	41513504	41516504	0.269037	Neutral	CEU
chr2	41519504	41522504	0.129837	Neutral	CEU
chr2	41522504	41525504	-0.240754	Neutral	CEU
chr2	41525504	41528504	-0.24477	Neutral	CEU
chr2	41528504	41531504	-0.0621846	Neutral	CEU
chr2	41534504	41537504	-0.29099	Neutral	CEU
chr2	41537504	41540504	-0.197128	Neutral	CEU
chr2	41540504	41543504	-0.181005	Neutral	CEU
chr2	41543504	41546504	-0.076187	Neutral	CEU
chr2	41546504	41549504	0.155354	Neutral	CEU
chr2	41552504	41555504	0.334789	Neutral	CEU
chr2	41555504	41558504	0.33018	Neutral	CEU
chr2	41558504	41561504	0.0746743	Neutral	CEU
chr2	41498504	41501504	0.51117	Neutral	CEU
chr2	41516504	41519504	0.175297	Neutral	CEU
chr2	41531504	41534504	-0.199702	Neutral	CEU
chr2	41549504	41552504	0.352969	Neutral	CEU
chr2	52644513	52647513	0.431659	Neutral	CEU
chr2	52647513	52650513	0.618836	Neutral	CEU
chr2	52650513	52653513	0.556835	Neutral	CEU
chr2	52653513	52656513	0.53154	Neutral	CEU
chr2	52659513	52662513	0.477792	Neutral	CEU
chr2	52662513	52665513	0.558031	Neutral	CEU
chr2	52665513	52668513	0.664881	Neutral	CEU
chr2	52668513	52671513	0.649499	Neutral	CEU
chr2	52671513	52674513	0.52595	Neutral	CEU
chr2	52677513	52680513	0.542017	Neutral	CEU
chr2	52680513	52683513	1.09897	Neutral	CEU
chr2	52641513	52644513	0.484061	Neutral	CEU
chr2	52656513	52659513	0.581953	Neutral	CEU
chr2	52674513	52677513	0.491846	Neutral	CEU
chr2	52683513	52686513	1.3031	Neutral	CEU
chr2	52686513	52689513	1.35694	Neutral	CEU
chr2	52692513	52695513	1.75059	Neutral	CEU
chr2	52695513	52698513	1.96219	Neutral	CEU
chr2	52698513	52701513	1.92441	Neutral	CEU
chr2	52689513	52692513	1.53087	Neutral	CEU
chr2	52698513	52701513	1.92441	Neutral	CEU
chr2	52701513	52704513	1.99189	Neutral	CEU
chr2	52707513	52710513	2.23498	Neutral	CEU
chr2	52704513	52707513	2.10525	Neutral	CEU
chr2	52890513	52893513	1.22266	Neutral	CEU
chr2	52893513	52896513	1.38016	Neutral	CEU
chr2	52896513	52899513	1.99309	Neutral	CEU
chr2	52899513	52902513	2.32438	Neutral	CEU
chr2	52905513	52908513	2.14231	Neutral	CEU
chr2	52908513	52911513	2.09529	Neutral	CEU
chr2	52911513	52914513	1.94795	Neutral	CEU
chr2	52914513	52917513	2.03236	Neutral	CEU
chr2	52902513	52905513	2.42159	Neutral	CEU
chr2	52917513	52920513	2.4903	Neutral	CEU
chr2	52926513	52929513	2.1566	Neutral	CEU
chr2	52929513	52932513	1.93716	Neutral	CEU
chr2	52932513	52935513	1.91988	Neutral	CEU
chr2	52938513	52941513	1.93863	Neutral	CEU
chr2	52935513	52938513	1.85218	Neutral	CEU
chr2	52941513	52944513	1.92718	Neutral	CEU
chr2	52944513	52947513	1.65079	Neutral	CEU
chr2	76747738	76750738	1.84464	Neutral	CEU
chr2	76750738	76753738	2.2354	Neutral	CEU
chr2	76753738	76756738	2.2524	Neutral	CEU
chr2	76759738	76762738	1.71342	Neutral	CEU
chr2	76762738	76765738	1.58026	Neutral	CEU
chr2	76756738	76759738	2.0865	Neutral	CEU
chr2	76879738	76882738	-0.300138	Neutral	CEU
chr2	76882738	76885738	-0.273932	Neutral	CEU
chr2	76885738	76888738	-0.274043	Neutral	CEU
chr2	76888738	76891738	-0.296588	Neutral	CEU
chr2	78824701	78827701	0.805269	Neutral	CEU
chr2	78827701	78830701	1.2102	Neutral	CEU
chr2	78830701	78833701	1.57441	Neutral	CEU
chr2	78833701	78836701	1.6441	Neutral	CEU
chr2	78836701	78839701	1.65222	Neutral	CEU
chr2	78842701	78845701	1.63361	Neutral	CEU
chr2	78845701	78848701	1.4852	Neutral	CEU
chr2	78848701	78851701	1.34239	Neutral	CEU
chr2	78851701	78854701	1.27885	Neutral	CEU
chr2	78857701	78860701	0.860777	Neutral	CEU
chr2	78860701	78863701	0.450643	Neutral	CEU
chr2	78863701	78866701	0.253602	Neutral	CEU
chr2	78866701	78869701	0.304249	Neutral	CEU
chr2	78872701	78875701	0.346402	Neutral	CEU
chr2	78875701	78878701	0.170057	Neutral	CEU
chr2	78878701	78881701	0.343327	Neutral	CEU
chr2	78881701	78884701	0.190094	Neutral	CEU
chr2	78884701	78887701	0.153421	Neutral	CEU
chr2	78890701	78893701	0.201599	Neutral	CEU
chr2	78893701	78896701	0.430891	Neutral	CEU
chr2	78896701	78899701	0.554522	Neutral	CEU
chr2	78899701	78902701	0.51929	Neutral	CEU
chr2	78905701	78908701	0.628441	Neutral	CEU
chr2	78908701	78911701	0.88103	Neutral	CEU
chr2	78911701	78914701	0.759819	Neutral	CEU
chr2	78914701	78917701	0.738644	Neutral	CEU
chr2	78917701	78920701	0.570101	Neutral	CEU
chr2	78923701	78926701	0.531735	Neutral	CEU
chr2	78926701	78929701	0.499389	Neutral	CEU
chr2	78929701	78932701	0.531562	Neutral	CEU
chr2	78932701	78935701	0.665648	Neutral	CEU
chr2	78938701	78941701	0.76275	Neutral	CEU
chr2	78941701	78944701	0.84182	Neutral	CEU
chr2	78944701	78947701	0.837628	Neutral	CEU
chr2	78947701	78950701	0.800881	Neutral	CEU
chr2	78950701	78953701	0.866713	Neutral	CEU
chr2	78956701	78959701	0.50603	Neutral	CEU
chr2	78959701	78962701	0.621192	Neutral	CEU
chr2	78962701	78965701	0.543794	Neutral	CEU
chr2	78839701	78842701	1.7236	Neutral	CEU
chr2	78854701	78857701	1.08777	Neutral	CEU
chr2	78869701	78872701	0.409309	Neutral	CEU
chr2	78887701	78890701	0.0560321	Neutral	CEU
chr2	78920701	78923701	0.432436	Neutral	CEU
chr2	78935701	78938701	0.75357	Neutral	CEU
chr2	78953701	78956701	0.623014	Neutral	CEU
chr2	78902701	78905701	0.537466	Neutral	CEU
chr2	78992701	78995701	0.237494	Neutral	CEU
chr2	78995701	78998701	0.289745	Neutral	CEU
chr2	78998701	79001701	0.214156	Neutral	CEU
chr2	79001701	79004701	0.11246	Neutral	CEU
chr2	81954900	81957900	-0.57299	Neutral	CEU
chr2	81957900	81960900	-0.337238	Neutral	CEU
chr2	81960900	81963900	-0.245371	Neutral	CEU
chr2	81963900	81966900	-0.211762	Neutral	CEU
chr2	81969900	81972900	0.120589	Neutral	CEU
chr2	81972900	81975900	0.393153	Neutral	CEU
chr2	81975900	81978900	0.295986	Neutral	CEU
chr2	81966900	81969900	-0.24579	Neutral	CEU
chr2	121233920	121236920	-0.832489	Neutral	CEU
chr2	121236920	121239920	-1.07547	Neutral	CEU
chr2	121242920	121245920	-1.34698	Neutral	CEU
chr2	121239920	121242920	-1.1415	Neutral	CEU
chr2	121242920	121245920	-1.34698	Neutral	CEU
chr2	121245920	121248920	-1.49109	Neutral	CEU
chr2	121252667	121255667	-1.57291	Neutral	CEU
chr2	121258667	121261667	-1.74553	Neutral	CEU
chr2	121261667	121264667	-1.70234	Neutral	CEU
chr2	121264667	121267667	-1.50657	Neutral	CEU
chr2	121267667	121270667	-1.23243	Neutral	CEU
chr2	121270667	121273667	-0.965078	Neutral	CEU
chr2	121276667	121279667	-0.512946	Neutral	CEU
chr2	121279667	121282667	-0.89083	Neutral	CEU
chr2	121282667	121285667	-1.02458	Neutral	CEU
chr2	121285667	121288667	-1.18566	Neutral	CEU
chr2	121291667	121294667	-1.09201	Neutral	CEU
chr2	121294667	121297667	-0.734132	Neutral	CEU
chr2	121297667	121300667	-0.786062	Neutral	CEU
chr2	121255667	121258667	-1.57889	Neutral	CEU
chr2	121273667	121276667	-0.671528	Neutral	CEU
chr2	121288667	121291667	-1.25798	Neutral	CEU
chr2	121300667	121303667	-0.800289	Neutral	CEU
chr2	121300667	121303667	-0.800289	Neutral	CEU
chr2	121303667	121306667	-0.680416	Neutral	CEU
chr2	121306667	121309667	-0.766999	Neutral	CEU
chr2	121336667	121339667	1.6824	Neutral	CEU
chr2	121339667	121342667	1.45134	Neutral	CEU
chr2	121930667	121933667	1.31317	Neutral	CEU
chr2	121933667	121936667	1.40751	Neutral	CEU
chr2	121927667	121930667	1.10228	Neutral	CEU
chr2	123298667	123301667	0.917904	Neutral	CEU
chr2	123301667	123304667	1.0856	Neutral	CEU
chr2	123307667	123310667	1.39038	Neutral	CEU
chr2	123310667	123313667	1.72388	Neutral	CEU
chr2	123313667	123316667	1.80704	Neutral	CEU
chr2	123316667	123319667	1.93229	Neutral	CEU
chr2	123322667	123325667	1.86791	Neutral	CEU
chr2	123325667	123328667	1.72748	Neutral	CEU
chr2	123328667	123331667	0.982983	Neutral	CEU
chr2	123304667	123307667	1.22763	Neutral	CEU
chr2	123319667	123322667	1.95446	Neutral	CEU
chr2	123382667	123385667	1.20362	Neutral	CEU
chr2	123388667	123391667	0.952407	Neutral	CEU
chr2	123391667	123394667	0.997344	Neutral	CEU
chr2	123385667	123388667	1.06614	Neutral	CEU
chr2	123394667	123397667	0.834195	Neutral	CEU
chr2	123397667	123400667	0.527318	Neutral	CEU
chr2	123397667	123400667	0.527318	Neutral	CEU
chr2	123400667	123403667	0.0855086	Neutral	CEU
chr2	123406667	123409667	-0.150611	Neutral	CEU
chr2	123409667	123412667	-0.545522	Neutral	CEU
chr2	123412667	123415667	-0.438925	Neutral	CEU
chr2	123415667	123418667	-0.415566	Neutral	CEU
chr2	123421667	123424667	-0.498459	Neutral	CEU
chr2	123403667	123406667	-0.139463	Neutral	CEU
chr2	123418667	123421667	-0.521336	Neutral	CEU
chr2	123490667	123493667	-0.75036	Neutral	CEU
chr2	123493667	123496667	-0.802319	Neutral	CEU
chr2	123496667	123499667	-0.881039	Neutral	CEU
chr2	123502667	123505667	-1.17026	Neutral	CEU
chr2	123505667	123508667	-1.37118	Neutral	CEU
chr2	123508667	123511667	-1.07442	Neutral	CEU
chr2	123511667	123514667	-0.643548	Neutral	CEU
chr2	123514667	123517667	-0.468622	Neutral	CEU
chr2	123520667	123523667	-0.06766	Neutral	CEU
chr2	123523667	123526667	0.0869443	Neutral	CEU
chr2	123526667	123529667	0.36157	Neutral	CEU
chr2	123529667	123532667	0.340003	Neutral	CEU
chr2	123535667	123538667	0.535817	Neutral	CEU
chr2	123538667	123541667	0.426398	Neutral	CEU
chr2	123541667	123544667	0.166608	Neutral	CEU
chr2	123544667	123547667	0.102998	Neutral	CEU
chr2	123547667	123550667	0.0460621	Neutral	CEU
chr2	123499667	123502667	-0.946101	Neutral	CEU
chr2	123517667	123520667	-0.325928	Neutral	CEU
chr2	123532667	123535667	0.486083	Neutral	CEU
chr2	123550667	123553667	0.171408	Neutral	CEU
chr2	123550667	123553667	0.171408	Neutral	CEU
chr2	123553667	123556667	0.399797	Neutral	CEU
chr2	123556667	123559667	0.371259	Neutral	CEU
chr2	123771802	123774802	1.45565	Neutral	CEU
chr2	123774802	123777802	1.42939	Neutral	CEU
chr2	123777802	123780802	0.949391	Neutral	CEU
chr2	123780802	123783802	0.52202	Neutral	CEU
chr2	129401203	129404203	-1.12968	Neutral	CEU
chr2	129407203	129410203	-1.00698	Neutral	CEU
chr2	129410203	129413203	-0.828994	Neutral	CEU
chr2	129413203	129416203	-0.140163	Neutral	CEU
chr2	129419203	129422203	0.585238	Neutral	CEU
chr2	129422203	129425203	0.820252	Neutral	CEU
chr2	129425203	129428203	0.800189	Neutral	CEU
chr2	129428203	129431203	1.06083	Neutral	CEU
chr2	129434203	129437203	1.36521	Neutral	CEU
chr2	129437203	129440203	1.72878	Neutral	CEU
chr2	129440203	129443203	1.96542	Neutral	CEU
chr2	129416203	129419203	0.280208	Neutral	CEU
chr2	129431203	129434203	1.16359	Neutral	CEU
chr2	129440203	129443203	1.96542	Neutral	CEU
chr2	129443203	129446203	1.86173	Neutral	CEU
chr2	129446203	129449203	1.73452	Neutral	CEU
chr2	129449203	129452203	1.53485	Neutral	CEU
chr2	129467203	129470203	1.28077	Neutral	CEU
chr2	129470203	129473203	0.942302	Neutral	CEU
chr2	129473203	129476203	0.857794	Neutral	CEU
chr2	129476203	129479203	0.787149	Neutral	CEU
chr2	129479203	129482203	0.714122	Neutral	CEU
chr2	129485203	129488203	0.262645	Neutral	CEU
chr2	129488203	129491203	0.282089	Neutral	CEU
chr2	129491203	129494203	0.345147	Neutral	CEU
chr2	129494203	129497203	0.554276	Neutral	CEU
chr2	129482203	129485203	0.54312	Neutral	CEU
chr2	129494203	129497203	0.554276	Neutral	CEU
chr2	134644103	134647103	1.03515	Neutral	CEU
chr2	134647103	134650103	0.800393	Neutral	CEU
chr2	134650103	134653103	0.630073	Neutral	CEU
chr2	134641103	134644103	1.13029	Neutral	CEU
chr2	217962801	217965801	0.674634	Neutral	CEU
chr2	217965801	217968801	0.555493	Neutral	CEU
chr2	217968801	217971801	0.343879	Neutral	CEU
chr2	217974801	217977801	-0.465176	Neutral	CEU
chr2	217977801	217980801	-0.59641	Neutral	CEU
chr2	217971801	217974801	-0.247319	Neutral	CEU
chr2	217977801	217980801	-0.59641	Neutral	CEU
chr2	217980801	217983801	-0.880803	Neutral	CEU
chr2	217983801	217986801	-1.29964	Neutral	CEU
chr2	217986801	217989801	-1.52092	Neutral	CEU
chr2	218013801	218016801	-1.77031	Neutral	CEU
chr2	218016801	218019801	-1.56608	Neutral	CEU
chr2	218022801	218025801	-1.39733	Neutral	CEU
chr2	218019801	218022801	-1.52129	Neutral	CEU
chr2	220792611	220795611	2.28521	Neutral	CEU
chr2	220789611	220792611	2.1547	Neutral	CEU
chr2	221661558	221664558	0.279455	Neutral	CEU
chr2	221664558	221667558	0.231906	Neutral	CEU
chr2	221667558	221670558	0.267864	Neutral	CEU
chr2	221670558	221673558	0.0734009	Neutral	CEU
chr2	221676558	221679558	0.338051	Neutral	CEU
chr2	221679558	221682558	0.447871	Neutral	CEU
chr2	221682558	221685558	0.83243	Neutral	CEU
chr2	221685558	221688558	0.784283	Neutral	CEU
chr2	221673558	221676558	0.265712	Neutral	CEU
chr2	221688558	221691558	0.805783	Neutral	CEU
chr2	221688558	221691558	0.805783	Neutral	CEU
chr2	221694558	221697558	1.07651	Neutral	CEU
chr2	221697558	221700558	1.40109	Neutral	CEU
chr2	221691558	221694558	0.896178	Neutral	CEU
chr2	221778558	221781558	0.0828683	Neutral	CEU
chr2	221781558	221784558	0.0561619	Neutral	CEU
chr2	221784558	221787558	0.0357435	Neutral	CEU
chr2	221790558	221793558	0.303934	Neutral	CEU
chr2	221793558	221796558	0.406167	Neutral	CEU
chr2	221796558	221799558	0.274717	Neutral	CEU
chr2	221799558	221802558	0.190178	Neutral	CEU
chr2	221802558	221805558	0.128563	Neutral	CEU
chr2	221808558	221811558	-0.0525576	Neutral	CEU
chr2	221811558	221814558	0.198867	Neutral	CEU
chr2	221814558	221817558	-0.132647	Neutral	CEU
chr2	221817558	221820558	-0.172883	Neutral	CEU
chr2	221787558	221790558	0.224398	Neutral	CEU
chr2	221805558	221808558	-0.0757485	Neutral	CEU
chr2	221946558	221949558	-1.16695	Neutral	CEU
chr2	221949558	221952558	-0.994482	Neutral	CEU
chr2	221955558	221958558	-0.685642	Neutral	CEU
chr2	221958558	221961558	-0.515883	Neutral	CEU
chr2	221961558	221964558	-0.400059	Neutral	CEU
chr2	221964558	221967558	-0.37782	Neutral	CEU
chr2	221952558	221955558	-0.844144	Neutral	CEU
chr2	221967558	221970558	-0.311623	Neutral	CEU
chr2	226789927	226792927	-0.39624	Neutral	CEU
chr2	226792927	226795927	-0.088973	Neutral	CEU
chr2	226795927	226798927	0.134866	Neutral	CEU
chr2	226798927	226801927	0.00068598	Neutral	CEU
chr2	226804927	226807927	0.109302	Neutral	CEU
chr2	226807927	226810927	0.232132	Neutral	CEU
chr2	226810927	226813927	0.0820605	Neutral	CEU
chr2	226813927	226816927	0.0684817	Neutral	CEU
chr2	226816927	226819927	-0.0484857	Neutral	CEU
chr2	226822927	226825927	-0.534039	Neutral	CEU
chr2	226825927	226828927	-0.757189	Neutral	CEU
chr2	226828927	226831927	-0.697746	Neutral	CEU
chr2	226831927	226834927	-0.43135	Neutral	CEU
chr2	226801927	226804927	-0.061188	Neutral	CEU
chr2	226819927	226822927	-0.376627	Neutral	CEU
chr2	227197927	227200927	0.503421	Neutral	CEU
chr2	227200927	227203927	0.574294	Neutral	CEU
chr2	235129632	235132632	0.381581	Neutral	CEU
chr2	235126632	235129632	0.46188	Neutral	CEU
chr2	235129632	235132632	0.381581	Neutral	CEU
chr2	235132632	235135632	0.448162	Neutral	CEU
chr2	235135632	235138632	0.320883	Neutral	CEU
chr2	235138632	235141632	0.389487	Neutral	CEU
chr2	235144632	235147632	0.174447	Neutral	CEU
chr2	235147632	235150632	0.0416887	Neutral	CEU
chr2	235150632	235153632	-0.189816	Neutral	CEU
chr2	235153632	235156632	0.22855	Neutral	CEU
chr2	235159632	235162632	0.499681	Neutral	CEU
chr2	235156632	235159632	0.597993	Neutral	CEU
chr2	235141632	235144632	0.335147	Neutral	CEU
chr2	235159632	235162632	0.499681	Neutral	CEU
chr2	235162632	235165632	0.434744	Neutral	CEU
chr2	235162632	235165632	0.434744	Neutral	CEU
chr2	235165632	235168632	0.650049	Neutral	CEU
chr2	235168632	235171632	0.677528	Neutral	CEU
chr2	235171632	235174632	1.01834	Neutral	CEU
chr2	235177632	235180632	0.949084	Neutral	CEU
chr2	235180632	235183632	0.761863	Neutral	CEU
chr2	235183632	235186632	0.60119	Neutral	CEU
chr2	235174632	235177632	1.0183	Neutral	CEU
chr2	235192632	235195632	0.470027	Neutral	CEU
chr2	235192632	235195632	0.470027	Neutral	CEU
chr2	235195632	235198632	0.379792	Neutral	CEU
chr2	235198632	235201632	0.612762	Neutral	CEU
chr2	235201632	235204632	0.692641	Neutral	CEU
chr2	235204632	235207632	0.803479	Neutral	CEU
chr2	235210632	235213632	0.627166	Neutral	CEU
chr2	235207632	235210632	0.638894	Neutral	CEU
[truncated: 53,954 more rows]

## Sheet: Pi
#This data set contains the values of Pi for the "target" SNP region, the neutral regions of the genome, and the haplotype block regions of non-exonic ancient deleltions ("non exon").
Chromosome	chromStart	chromEnd	Pi	Region	Population
chr1	152587665	152590665	39.7355	Target	CEU
chr1	152590665	152593665	41.6568	Target	CEU
chr1	152593665	152596665	49.3717	Target	CEU
chr1	152596665	152599665	51.1401	Target	CEU
chr1	152587665	152590665	38.4055	Target	CHB
chr1	152590665	152593665	40.2253	Target	CHB
chr1	152593665	152596665	48.8947	Target	CHB
chr1	152596665	152599665	53.8722	Target	CHB
chr1	152599665	152602665	58.6103	Target	CHB
chr1	152587635	152590635	42.5636	Target	YRI
chr1	152590635	152593635	45.1681	Target	YRI
chr1	152593635	152596635	53.5396	Target	YRI
chr1	152596635	152599635	57.3276	Target	YRI
chr1	152599635	152602635	60.5466	Target	YRI
chr1	152602635	152605635	62.3268	Target	YRI
chr7	4082296	4087896	36.5552	NonExon	CEU
chr16	14075741	14081341	29.9481	NonExon	CEU
chr11	96003394	96008994	21.5128	NonExon	CEU
chr17	79471471	79477071	49.0308	NonExon	CEU
chr9	137497666	137503266	21.8008	NonExon	CEU
chr22	24070582	24076182	17.7271	NonExon	CEU
chr4	34829038	34834638	20.6753	NonExon	CEU
chr10	75127796	75133396	3.85171	NonExon	CEU
chr22	18060457	18066057	24.3043	NonExon	CEU
chr7	31318988	31324588	40.0115	NonExon	CEU
chr11	29140279	29145879	15.8102	NonExon	CEU
chr2	62483680	62489280	27.2265	NonExon	CEU
chr17	19538564	19544164	15.931	NonExon	CEU
chr5	136856391	136861991	18.204	NonExon	CEU
chr17	20825761	20831361	24.2774	NonExon	CEU
chr20	31529389	31534989	21.4924	NonExon	CEU
chr6	111944668	111950268	42.6792	NonExon	CEU
chr18	4707518	4713118	47.7667	NonExon	CEU
chr5	155312574	155318174	18.6692	NonExon	CEU
chr14	55752042	55757642	23.2931	NonExon	CEU
chr2	166016744	166022344	36.3545	NonExon	CEU
chr8	138819442	138825042	29.8413	NonExon	CEU
chr20	11648670	11654270	23.193	NonExon	CEU
chr14	107096541	107102141	93.936	NonExon	CEU
chr9	106230850	106236450	27.1673	NonExon	CEU
chr12	30508634	30514234	57.701	NonExon	CEU
chr2	154899178	154904778	26.5564	NonExon	CEU
chr6	19677358	19682958	25.7943	NonExon	CEU
chr17	10766614	10772214	27.9491	NonExon	CEU
chr11	101383689	101389289	44.2291	NonExon	CEU
chr17	802237	807837	60.7758	NonExon	CEU
chr2	132223860	132229460	31.3765	NonExon	CEU
chr14	21778401	21784001	35.2907	NonExon	CEU
chr2	154495152	154500752	26.5323	NonExon	CEU
chr5	19376396	19381996	55.8818	NonExon	CEU
chr4	11936098	11941698	29.8991	NonExon	CEU
chr7	56006367	56011967	22.7138	NonExon	CEU
chr9	117484330	117489930	17.7662	NonExon	CEU
chr7	81442543	81448143	22.3821	NonExon	CEU
chr2	189120982	189126582	26.6113	NonExon	CEU
chr16	62550668	62556268	19.6016	NonExon	CEU
chr13	106449921	106455521	30.7588	NonExon	CEU
chr1	169005229	169010829	28.9444	NonExon	CEU
chr12	1924868	1930468	22.2113	NonExon	CEU
chr11	12402349	12407949	15.0685	NonExon	CEU
chr3	83020242	83025842	13.0696	NonExon	CEU
chr8	11229272	11234872	50.7959	NonExon	CEU
chr8	40779778	40785378	28.7248	NonExon	CEU
chr19	16235572	16241172	28.5124	NonExon	CEU
chr7	73831357	73836957	30.0299	NonExon	CEU
chr5	41596425	41602025	57.2534	NonExon	CEU
chr4	66970995	66976595	29.9208	NonExon	CEU
chr20	3885247	3890847	27.0758	NonExon	CEU
chr22	19573101	19578701	42.6916	NonExon	CEU
chr16	84504115	84509715	68.2209	NonExon	CEU
chr4	135435701	135441301	37.5271	NonExon	CEU
chr14	105507045	105512645	19.5743	NonExon	CEU
chr5	30916055	30921655	47.2947	NonExon	CEU
chr4	130626648	130632248	22.0704	NonExon	CEU
chr1	179458296	179463896	69.429	NonExon	CEU
chr1	229413799	229419399	19.2488	NonExon	CEU
chr7	154267642	154273242	10.7939	NonExon	CEU
chr1	45823453	45829053	8.96675	NonExon	CEU
chr4	133445701	133451301	29.8443	NonExon	CEU
chr16	57328247	57333847	44.7767	NonExon	CEU
chr15	98843807	98849407	16.9415	NonExon	CEU
chr7	24040070	24045670	45.8978	NonExon	CEU
chr5	150882992	150888592	32.1349	NonExon	CEU
chr5	75055397	75060997	19.0314	NonExon	CEU
chr16	13296494	13302094	36.179	NonExon	CEU
chr6	103588051	103593651	31.5634	NonExon	CEU
chr8	96082179	96087779	27.6578	NonExon	CEU
chr1	11683189	11688789	19.0712	NonExon	CEU
chr5	114261432	114267032	37.0859	NonExon	CEU
chr4	162977645	162983245	22.6033	NonExon	CEU
chr1	157175396	157180996	17.7418	NonExon	CEU
chr1	14436655	14442255	39.4198	NonExon	CEU
chr19	31289745	31295345	31.662	NonExon	CEU
chr4	172868658	172874258	32.6751	NonExon	CEU
chr2	175508418	175514018	8.63968	NonExon	CEU
chr21	37015168	37020768	34.8075	NonExon	CEU
chr6	137314186	137319786	17.8315	NonExon	CEU
chr19	22450154	22455754	17.461	NonExon	CEU
chr12	10722949	10728549	60.5872	NonExon	CEU
chr11	49119638	49125238	19.7893	NonExon	CEU
chr1	179333854	179339454	42.7749	NonExon	CEU
chr3	176069468	176075068	33.5099	NonExon	CEU
chr3	187734762	187740362	37.3912	NonExon	CEU
chr9	113029869	113035469	23.4722	NonExon	CEU
chr18	64779621	64785221	24.6742	NonExon	CEU
chr7	14451430	14457030	32.1253	NonExon	CEU
chr6	22263922	22269522	30.047	NonExon	CEU
chr11	54871609	54877209	28.8952	NonExon	CEU
chr4	171273889	171279489	17.1801	NonExon	CEU
chr4	26256477	26262077	15.8594	NonExon	CEU
chr15	25932380	25937980	26.6604	NonExon	CEU
chr3	98902389	98907989	19.3511	NonExon	CEU
chr2	226735607	226741207	27.625	NonExon	CEU
chr20	23103632	23109232	34.6149	NonExon	CEU
chr5	19232165	19237765	18.5008	NonExon	CEU
chr17	29991450	29997050	44.2143	NonExon	CEU
chr6	74933073	74938673	47.3949	NonExon	CEU
chr2	138490492	138496092	35.4112	NonExon	CEU
chr22	44490994	44496594	33.9709	NonExon	CEU
chr10	107062357	107067957	19.1186	NonExon	CEU
chr8	1942461	1948061	39.8138	NonExon	CEU
chr14	43373323	43378923	26.6083	NonExon	CEU
chr17	15793788	15799388	19.0503	NonExon	CEU
chr6	86625832	86631432	16.5381	NonExon	CEU
chr1	158488675	158494275	60.9049	NonExon	CEU
chr9	71896471	71902071	42.0633	NonExon	CEU
chr2	66507553	66513153	15.6813	NonExon	CEU
chr1	110191395	110196995	23.6662	NonExon	CEU
chr6	126187251	126192851	15.6319	NonExon	CEU
chr3	6654637	6660237	34.2542	NonExon	CEU
chr8	599414	605014	48.9238	NonExon	CEU
chr8	20784740	20790340	34.3055	NonExon	CEU
chr2	169588175	169593775	20.3337	NonExon	CEU
chr10	84130364	84135964	17.2592	NonExon	CEU
chr5	144872805	144878405	21.7802	NonExon	CEU
chr18	25072167	25077767	11.4819	NonExon	CEU
chr18	300741	306341	40.8732	NonExon	CEU
chr1	183309115	183314715	36.6628	NonExon	CEU
chr2	177591801	177597401	18.5094	NonExon	CEU
chr12	9017883	9023483	40.4974	NonExon	CEU
chr14	102951174	102956774	22.981	NonExon	CEU
chr6	94553601	94559201	33.2904	NonExon	CEU
chr9	107803446	107809046	76.7158	NonExon	CEU
chr3	125399888	125405488	40.7686	NonExon	CEU
chr5	151253050	151258650	23.4862	NonExon	CEU
chr17	55689914	55695514	20.3432	NonExon	CEU
chr7	151671374	151676974	45.3607	NonExon	CEU
chr4	152778992	152784592	35.2263	NonExon	CEU
chr1	107082335	107087935	17.4308	NonExon	CEU
chr17	20680289	20685889	16.7315	NonExon	CEU
chr22	39297082	39302682	69.2609	NonExon	CEU
chr12	12254646	12260246	37.5265	NonExon	CEU
chr8	57779928	57785528	52.8042	NonExon	CEU
chr12	6508046	6513646	21.9017	NonExon	CEU
chr15	36162215	36167815	24.888	NonExon	CEU
chr5	101279151	101284751	24.2356	NonExon	CEU
chr2	88822489	88828089	27.3251	NonExon	CEU
chr6	52796755	52802355	26.2756	NonExon	CEU
chr10	23635621	23641221	28.2276	NonExon	CEU
chr15	95117026	95122626	27.79	NonExon	CEU
chr8	59652430	59658030	24.2747	NonExon	CEU
chr12	34267094	34272694	18.1161	NonExon	CEU
chr7	8547121	8552721	43.7698	NonExon	CEU
chr13	85803390	85808990	36.1548	NonExon	CEU
chr9	138217603	138223203	29.9669	NonExon	CEU
chr5	2769640	2775240	62.6478	NonExon	CEU
chr5	3660541	3666141	51.0131	NonExon	CEU
chr3	184125568	184131168	40.0411	NonExon	CEU
chr15	23066528	23072128	34.9361	NonExon	CEU
chr15	39839292	39844892	5.78413	NonExon	CEU
chr14	70689453	70695053	23.6937	NonExon	CEU
chr8	30714404	30720004	11.0394	NonExon	CEU
chr7	683314	688914	19.1158	NonExon	CEU
chr1	86404538	86410138	19.704	NonExon	CEU
chr14	73546924	73552524	11.7002	NonExon	CEU
chr12	74216451	74222051	11.8437	NonExon	CEU
chr9	127611484	127617084	22.52	NonExon	CEU
chr6	125170475	125176075	17.6537	NonExon	CEU
chr1	14167002	14172602	28.747	NonExon	CEU
chr11	127279989	127285589	23.516	NonExon	CEU
chr3	179654804	179660404	37.259	NonExon	CEU
chr4	12328079	12333679	26.0426	NonExon	CEU
chr14	73333806	73339406	27.2831	NonExon	CEU
chr15	84606942	84612542	16.1138	NonExon	CEU
chr19	12045721	12051321	8.36392	NonExon	CEU
chr5	29540081	29545681	41.5636	NonExon	CEU
chr1	81424434	81430034	21.0685	NonExon	CEU
chr7	135275131	135280731	18.584	NonExon	CEU
chr8	36371862	36377462	6.88632	NonExon	CEU
chr9	119020838	119026438	16.3848	NonExon	CEU
chr22	45656810	45662410	53.6907	NonExon	CEU
chr21	20574239	20579839	32.3661	NonExon	CEU
chr6	100035321	100040921	34.3123	NonExon	CEU
chr4	179820693	179826293	5.48609	NonExon	CEU
chr8	29472644	29478244	32.9087	NonExon	CEU
chr15	47720807	47726407	29.7098	NonExon	CEU
chr3	3483340	3488940	30.4529	NonExon	CEU
chr2	210406359	210411959	4.75979	NonExon	CEU
chr6	165732132	165737732	32.7233	NonExon	CEU
chr22	39723438	39729038	34.984	NonExon	CEU
chr2	196215226	196220826	6.8961	NonExon	CEU
chr13	104092246	104097846	22.1824	NonExon	CEU
chr3	100522507	100528107	41.4688	NonExon	CEU
chr2	16274092	16279692	17.4672	NonExon	CEU
chr11	93688564	93694164	36.2887	NonExon	CEU
chr18	59674184	59679784	39.4961	NonExon	CEU
chr14	106918200	106923800	61.592	NonExon	CEU
chr6	32481213	32486813	613.353	NonExon	CEU
chr8	63040392	63045992	25.115	NonExon	CEU
chr3	124937163	124942763	26.6285	NonExon	CEU
chr2	106885915	106891515	27.7515	NonExon	CEU
chr5	146623084	146628684	63.0387	NonExon	CEU
chr12	56004244	56009844	17.6902	NonExon	CEU
chr1	249090753	249096353	11.735	NonExon	CEU
chr3	109104946	109110546	31.3779	NonExon	CEU
chr1	55929225	55934825	23.3433	NonExon	CEU
chr10	82904910	82910510	24.442	NonExon	CEU
chr13	44569887	44575487	10.6335	NonExon	CEU
chr1	2919366	2924966	28.4154	NonExon	CEU
chr7	102082590	102088190	17.1504	NonExon	CEU
chr11	41819022	41824622	61.761	NonExon	CEU
chr12	71604473	71610073	20.0011	NonExon	CEU
chr3	14811053	14816653	29.6904	NonExon	CEU
chr9	4377644	4383244	28.482	NonExon	CEU
chr12	78100738	78106338	11.2139	NonExon	CEU
chr9	24561323	24566923	7.35376	NonExon	CEU
chr4	123412423	123418023	11.6813	NonExon	CEU
chr20	16222283	16227883	44.1419	NonExon	CEU
chr5	97120553	97126153	20.9131	NonExon	CEU
chr3	129083000	129088600	12.9102	NonExon	CEU
chr8	103996595	104002195	32.4261	NonExon	CEU
chr7	87869834	87875434	10.989	NonExon	CEU
chr15	98900636	98906236	76.4598	NonExon	CEU
chr15	45160093	45165693	6.37378	NonExon	CEU
chr15	79845038	79850638	41.5668	NonExon	CEU
chr3	173241764	173247364	18.2029	NonExon	CEU
chr18	35306632	35312232	14.4563	NonExon	CEU
chr8	115080676	115086276	38.0853	NonExon	CEU
chr10	25638833	25644433	31.6131	NonExon	CEU
chr4	68353987	68359587	26.7178	NonExon	CEU
chr19	9225121	9230721	58.226	NonExon	CEU
chr20	7607569	7613169	38.5451	NonExon	CEU
chr10	51518218	51523818	32.5614	NonExon	CEU
chr15	46257494	46263094	20.5106	NonExon	CEU
chr3	39027869	39033469	12.6438	NonExon	CEU
chr1	203686199	203691799	17.8208	NonExon	CEU
chr3	16658741	16664341	41.1149	NonExon	CEU
chr3	153099073	153104673	37.1184	NonExon	CEU
chr1	111384520	111390120	34.4289	NonExon	CEU
chr9	139059014	139064614	44.3626	NonExon	CEU
chr3	183877403	183883003	15.7431	NonExon	CEU
chr20	42274588	42280188	21.0039	NonExon	CEU
chr8	86521960	86527560	4.25975	NonExon	CEU
chr1	40970571	40976171	22.8925	NonExon	CEU
chr19	42119169	42124769	20.3725	NonExon	CEU
chr14	78297076	78302676	37.9948	NonExon	CEU
chr7	148076323	148081923	41.1152	NonExon	CEU
chr5	149442163	149447763	26.4746	NonExon	CEU
chr1	230133889	230139489	14.7895	NonExon	CEU
chr19	23466772	23472372	33.507	NonExon	CEU
chr4	176433146	176438746	1.64842	NonExon	CEU
chr22	45137530	45143130	41.5005	NonExon	CEU
chr4	73735787	73741387	32.4181	NonExon	CEU
chr9	30909482	30915082	27.16	NonExon	CEU
chr4	40026281	40031881	46.7232	NonExon	CEU
chr4	71373119	71378719	81.8275	NonExon	CEU
chr1	62083701	62089301	35.7454	NonExon	CEU
chr7	152192361	152197961	21.981	NonExon	CEU
chr5	111944340	111949940	35.3399	NonExon	CEU
chr3	129657872	129663472	34.1858	NonExon	CEU
chr8	22988246	22993846	17.1465	NonExon	CEU
chr15	101342370	101347970	11.7285	NonExon	CEU
chr12	58029252	58034852	20.6079	NonExon	CEU
chr2	95438479	95444079	7.92774	NonExon	CEU
chr15	95692330	95697930	21.8772	NonExon	CEU
chr3	41601023	41606623	78.1658	NonExon	CEU
chr9	29098014	29103614	54.3545	NonExon	CEU
chr14	77435333	77440933	28.509	NonExon	CEU
chr1	155664464	155670064	7.39232	NonExon	CEU
chr8	28312513	28318113	17.0055	NonExon	CEU
chr22	24877004	24882604	20.2618	NonExon	CEU
chr8	111944183	111949783	5.86077	NonExon	CEU
chr3	190478634	190484234	24.3243	NonExon	CEU
chr6	126468244	126473844	9.29705	NonExon	CEU
chr17	6989969	6995569	22.1703	NonExon	CEU
chr11	93022160	93027760	26.1298	NonExon	CEU
chr11	85060987	85066587	5.34834	NonExon	CEU
chr21	37857617	37863217	30.6789	NonExon	CEU
chr2	5139633	5145233	12.1199	NonExon	CEU
chr10	18503589	18509189	32.1978	NonExon	CEU
chr3	21725857	21731457	27.0471	NonExon	CEU
chr1	179608059	179613659	25.7892	NonExon	CEU
chr4	107974487	107980087	23.7537	NonExon	CEU
chr12	102277154	102282754	51.6168	NonExon	CEU
chr6	89922176	89927776	44.6929	NonExon	CEU
chr22	29635390	29640990	36.4713	NonExon	CEU
chr8	119933522	119939122	20.5846	NonExon	CEU
chr18	24572341	24577941	17.1859	NonExon	CEU
chr1	188540229	188545829	35.6118	NonExon	CEU
chr8	138743861	138749461	31.7714	NonExon	CEU
chr9	10405091	10410691	24.6629	NonExon	CEU
chr10	72451334	72456934	40.3604	NonExon	CEU
chr1	80223040	80228640	32.6827	NonExon	CEU
chr4	177852251	177857851	13.1854	NonExon	CEU
chr17	5655532	5661132	20.3853	NonExon	CEU
chr5	132875596	132881196	41.5772	NonExon	CEU
chr14	75875278	75880878	23.4355	NonExon	CEU
chr12	101756957	101762557	13.0624	NonExon	CEU
chr4	122289951	122295551	38.2023	NonExon	CEU
chr14	22775364	22780964	26.9332	NonExon	CEU
chr3	191891312	191896912	23.9179	NonExon	CEU
chr4	35244436	35250036	18.5824	NonExon	CEU
chr5	119382680	119388280	55.2186	NonExon	CEU
chr7	91564711	91570311	22.3629	NonExon	CEU
chr19	15049477	15055077	48.0035	NonExon	CEU
chr4	107063364	107068964	13.4864	NonExon	CEU
chr1	222551116	222556716	25.3031	NonExon	CEU
chr1	9597666	9603266	11.9956	NonExon	CEU
chr14	23110696	23116296	45.7274	NonExon	CEU
chr7	119386614	119392214	16.9447	NonExon	CEU
chr11	21676518	21682118	42.3923	NonExon	CEU
chr16	58650264	58655864	35.4584	NonExon	CEU
chr4	69598290	69603890	61.2396	NonExon	CEU
chr2	195298444	195304044	12.3604	NonExon	CEU
chr7	89812599	89818199	40.5142	NonExon	CEU
chr10	5892817	5898417	56.7687	NonExon	CEU
chr12	9723028	9728628	40.7503	NonExon	CEU
chr8	123061005	123066605	4.339	NonExon	CEU
chr9	104724481	104730081	25.5417	NonExon	CEU
chr4	6900381	6905981	32.6572	NonExon	CEU
chr1	185785297	185790897	5.86561	NonExon	CEU
chr3	144693236	144698836	25.4548	NonExon	CEU
chr22	39298684	39304284	66.2296	NonExon	CEU
chr5	156426959	156432559	43.4131	NonExon	CEU
chr17	1913564	1919164	34.9487	NonExon	CEU
chr11	43909899	43915499	29.3135	NonExon	CEU
chr6	108615081	108620681	6.74155	NonExon	CEU
chr7	147012595	147018195	77.2936	NonExon	CEU
chr3	149270146	149275746	22.7959	NonExon	CEU
chr12	9561221	9566821	51.3655	NonExon	CEU
chr1	235873263	235878863	9.70804	NonExon	CEU
chr8	120161215	120166815	18.949	NonExon	CEU
chr10	82712799	82718399	33.1432	NonExon	CEU
chr6	2571928	2577528	41.6033	NonExon	CEU
chr15	71882966	71888566	36.1832	NonExon	CEU
chr11	37593773	37599373	36.4718	NonExon	CEU
chr13	104279156	104284756	20.4579	NonExon	CEU
chr4	184675707	184681307	47.0565	NonExon	CEU
chr16	8689560	8695160	17.3071	NonExon	CEU
chr2	123365376	123370976	36.05	NonExon	CEU
chr10	93634562	93640162	25.4031	NonExon	CEU
chr7	81008062	81013662	15.1265	NonExon	CEU
chr8	5729353	5734953	53.8184	NonExon	CEU
chr4	38265472	38271072	30.1818	NonExon	CEU
chr4	180064160	180069760	53.2559	NonExon	CEU
chr7	4082296	4087896	16.6088	NonExon	CHB
chr16	14075741	14081341	11.2244	NonExon	CHB
chr11	96003394	96008994	21.6575	NonExon	CHB
chr17	79471471	79477071	25.669	NonExon	CHB
chr9	137497666	137503266	19.7262	NonExon	CHB
chr22	24070582	24076182	21.3285	NonExon	CHB
chr4	34829038	34834638	13.2769	NonExon	CHB
chr10	75127796	75133396	9.16447	NonExon	CHB
chr22	18060457	18066057	20.698	NonExon	CHB
chr7	31318988	31324588	32.9366	NonExon	CHB
chr11	29140279	29145879	17.0869	NonExon	CHB
chr2	62483680	62489280	16.2227	NonExon	CHB
chr17	19538564	19544164	12.9287	NonExon	CHB
chr5	136856391	136861991	21.8124	NonExon	CHB
chr17	20825761	20831361	23.807	NonExon	CHB
chr20	31529389	31534989	8.05361	NonExon	CHB
chr6	111944668	111950268	37.7321	NonExon	CHB
chr18	4707518	4713118	42.5499	NonExon	CHB
chr5	155312574	155318174	18.473	NonExon	CHB
chr14	55752042	55757642	18.7964	NonExon	CHB
chr2	166016744	166022344	51.4743	NonExon	CHB
chr8	138819442	138825042	15.6699	NonExon	CHB
chr20	11648670	11654270	20.1116	NonExon	CHB
chr14	107096541	107102141	110.971	NonExon	CHB
chr9	106230850	106236450	25.0337	NonExon	CHB
chr12	30508634	30514234	58.4663	NonExon	CHB
chr2	154899178	154904778	10.9598	NonExon	CHB
chr6	19677358	19682958	27.4778	NonExon	CHB
chr17	10766614	10772214	27.9951	NonExon	CHB
chr11	101383689	101389289	25.2604	NonExon	CHB
chr17	802237	807837	60.2835	NonExon	CHB
chr2	132223860	132229460	33.4774	NonExon	CHB
chr14	21778401	21784001	33.5786	NonExon	CHB
chr2	154495152	154500752	20.5522	NonExon	CHB
chr5	19376396	19381996	38.3234	NonExon	CHB
chr4	11936098	11941698	11.5474	NonExon	CHB
chr7	56006367	56011967	22.4611	NonExon	CHB
chr9	117484330	117489930	18.6459	NonExon	CHB
chr7	81442543	81448143	17.1603	NonExon	CHB
chr2	189120982	189126582	29.619	NonExon	CHB
chr16	62550668	62556268	25.688	NonExon	CHB
chr13	106449921	106455521	23.861	NonExon	CHB
chr1	169005229	169010829	24.4311	NonExon	CHB
chr12	1924868	1930468	19.3136	NonExon	CHB
chr11	12402349	12407949	7.4016	NonExon	CHB
chr3	83020242	83025842	13.7406	NonExon	CHB
chr8	11229272	11234872	10.1024	NonExon	CHB
chr8	40779778	40785378	23.0776	NonExon	CHB
chr19	16235572	16241172	24.7941	NonExon	CHB
chr7	73831357	73836957	30.7102	NonExon	CHB
chr5	41596425	41602025	18.6707	NonExon	CHB
chr4	66970995	66976595	21.7241	NonExon	CHB
chr20	3885247	3890847	25.2888	NonExon	CHB
chr22	19573101	19578701	44.2428	NonExon	CHB
chr16	84504115	84509715	52.5598	NonExon	CHB
chr4	135435701	135441301	7.25767	NonExon	CHB
chr14	105507045	105512645	26.2754	NonExon	CHB
chr5	30916055	30921655	31.7944	NonExon	CHB
chr4	130626648	130632248	25.4053	NonExon	CHB
chr1	179458296	179463896	58.1471	NonExon	CHB
chr1	229413799	229419399	15.9348	NonExon	CHB
chr7	154267642	154273242	12.2649	NonExon	CHB
chr1	45823453	45829053	14.7246	NonExon	CHB
chr4	133445701	133451301	29.5776	NonExon	CHB
chr16	57328247	57333847	53.8253	NonExon	CHB
chr15	98843807	98849407	27.9198	NonExon	CHB
chr7	24040070	24045670	38.9081	NonExon	CHB
chr5	150882992	150888592	14.6276	NonExon	CHB
chr5	75055397	75060997	19.5065	NonExon	CHB
chr16	13296494	13302094	38.4103	NonExon	CHB
chr6	103588051	103593651	25.3359	NonExon	CHB
chr8	96082179	96087779	14.1306	NonExon	CHB
chr1	11683189	11688789	29.7233	NonExon	CHB
chr5	114261432	114267032	30.0017	NonExon	CHB
chr4	162977645	162983245	24.0641	NonExon	CHB
chr1	157175396	157180996	30.3938	NonExon	CHB
chr1	14436655	14442255	36.0566	NonExon	CHB
chr19	31289745	31295345	32.4493	NonExon	CHB
chr4	172868658	172874258	40.0699	NonExon	CHB
chr2	175508418	175514018	5.75682	NonExon	CHB
chr21	37015168	37020768	41.7313	NonExon	CHB
chr6	137314186	137319786	13.2414	NonExon	CHB
chr19	22450154	22455754	17.4656	NonExon	CHB
chr12	10722949	10728549	47.2768	NonExon	CHB
chr11	49119638	49125238	12.6442	NonExon	CHB
chr1	179333854	179339454	44.8524	NonExon	CHB
chr3	176069468	176075068	31.9593	NonExon	CHB
chr3	187734762	187740362	27.4445	NonExon	CHB
chr9	113029869	113035469	17.5143	NonExon	CHB
chr18	64779621	64785221	28.4469	NonExon	CHB
chr7	14451430	14457030	40.5942	NonExon	CHB
chr6	22263922	22269522	25.5352	NonExon	CHB
chr11	54871609	54877209	22.1856	NonExon	CHB
chr4	171273889	171279489	9.46307	NonExon	CHB
chr4	26256477	26262077	10.7444	NonExon	CHB
chr15	25932380	25937980	27.6413	NonExon	CHB
chr3	98902389	98907989	13.4351	NonExon	CHB
chr2	226735607	226741207	44.0579	NonExon	CHB
chr20	23103632	23109232	30.741	NonExon	CHB
chr5	19232165	19237765	13.562	NonExon	CHB
chr17	29991450	29997050	37.2397	NonExon	CHB
chr6	74933073	74938673	46.3139	NonExon	CHB
chr2	138490492	138496092	33.1854	NonExon	CHB
chr22	44490994	44496594	28.2244	NonExon	CHB
chr10	107062357	107067957	6.90194	NonExon	CHB
chr8	1942461	1948061	23.1548	NonExon	CHB
chr14	43373323	43378923	32.3031	NonExon	CHB
chr17	15793788	15799388	20.9658	NonExon	CHB
chr6	86625832	86631432	20.7884	NonExon	CHB
chr1	158488675	158494275	56.2459	NonExon	CHB
chr9	71896471	71902071	42.8266	NonExon	CHB
chr2	66507553	66513153	16.1089	NonExon	CHB
chr1	110191395	110196995	17.3239	NonExon	CHB
chr6	126187251	126192851	10.1722	NonExon	CHB
chr3	6654637	6660237	35.6182	NonExon	CHB
chr8	599414	605014	41.2545	NonExon	CHB
chr8	20784740	20790340	20.5532	NonExon	CHB
chr2	169588175	169593775	22.7911	NonExon	CHB
chr10	84130364	84135964	29.4276	NonExon	CHB
chr5	144872805	144878405	11.4382	NonExon	CHB
chr18	25072167	25077767	8.06491	NonExon	CHB
chr18	300741	306341	39.3377	NonExon	CHB
chr1	183309115	183314715	12.8785	NonExon	CHB
chr2	177591801	177597401	3.76141	NonExon	CHB
chr12	9017883	9023483	25.1998	NonExon	CHB
chr14	102951174	102956774	18.1927	NonExon	CHB
chr6	94553601	94559201	36.4948	NonExon	CHB
chr9	107803446	107809046	64.1427	NonExon	CHB
chr3	125399888	125405488	34.2591	NonExon	CHB
chr5	151253050	151258650	18.1786	NonExon	CHB
chr17	55689914	55695514	18.843	NonExon	CHB
chr7	151671374	151676974	52.7038	NonExon	CHB
chr4	152778992	152784592	18.0585	NonExon	CHB
chr1	107082335	107087935	18.4102	NonExon	CHB
chr17	20680289	20685889	21.7689	NonExon	CHB
chr22	39297082	39302682	53.4724	NonExon	CHB
chr12	12254646	12260246	31.4933	NonExon	CHB
chr8	57779928	57785528	43.1231	NonExon	CHB
chr12	6508046	6513646	14.8276	NonExon	CHB
chr15	36162215	36167815	23.9283	NonExon	CHB
chr5	101279151	101284751	19.2891	NonExon	CHB
chr2	88822489	88828089	31.6984	NonExon	CHB
chr6	52796755	52802355	23.3453	NonExon	CHB
chr10	23635621	23641221	17.7952	NonExon	CHB
chr15	95117026	95122626	20.9111	NonExon	CHB
chr8	59652430	59658030	31.8455	NonExon	CHB
chr12	34267094	34272694	9.29786	NonExon	CHB
chr7	8547121	8552721	40.1044	NonExon	CHB
chr13	85803390	85808990	55.6638	NonExon	CHB
chr9	138217603	138223203	27.0711	NonExon	CHB
chr5	2769640	2775240	66.7977	NonExon	CHB
chr5	3660541	3666141	43.6647	NonExon	CHB
chr3	184125568	184131168	30.6039	NonExon	CHB
chr15	23066528	23072128	33.2854	NonExon	CHB
chr15	39839292	39844892	4.17592	NonExon	CHB
chr14	70689453	70695053	22.9379	NonExon	CHB
chr8	30714404	30720004	6.18854	NonExon	CHB
chr7	683314	688914	19.4529	NonExon	CHB
chr1	86404538	86410138	16.1877	NonExon	CHB
chr14	73546924	73552524	13.2058	NonExon	CHB
chr12	74216451	74222051	9.49342	NonExon	CHB
chr9	127611484	127617084	36.092	NonExon	CHB
chr6	125170475	125176075	11.4297	NonExon	CHB
chr1	14167002	14172602	30.9047	NonExon	CHB
chr11	127279989	127285589	21.8415	NonExon	CHB
chr3	179654804	179660404	20.761	NonExon	CHB
chr4	12328079	12333679	20.8161	NonExon	CHB
chr14	73333806	73339406	21.1182	NonExon	CHB
chr15	84606942	84612542	14.3673	NonExon	CHB
chr19	12045721	12051321	6.41165	NonExon	CHB
chr5	29540081	29545681	32.884	NonExon	CHB
chr1	81424434	81430034	21.3619	NonExon	CHB
chr7	135275131	135280731	10.2271	NonExon	CHB
chr8	36371862	36377462	11.7397	NonExon	CHB
chr9	119020838	119026438	12.0117	NonExon	CHB
chr22	45656810	45662410	65.3094	NonExon	CHB
chr21	20574239	20579839	27.9778	NonExon	CHB
chr6	100035321	100040921	21.6083	NonExon	CHB
chr4	179820693	179826293	6.0425	NonExon	CHB
chr8	29472644	29478244	29.8049	NonExon	CHB
chr15	47720807	47726407	29.7227	NonExon	CHB
chr3	3483340	3488940	51.7575	NonExon	CHB
chr2	210406359	210411959	8.09696	NonExon	CHB
chr6	165732132	165737732	31.8721	NonExon	CHB
chr22	39723438	39729038	21.5485	NonExon	CHB
chr2	196215226	196220826	18.4229	NonExon	CHB
chr13	104092246	104097846	23.8754	NonExon	CHB
chr3	100522507	100528107	20.9266	NonExon	CHB
chr2	16274092	16279692	16.2394	NonExon	CHB
chr11	93688564	93694164	37.6703	NonExon	CHB
chr18	59674184	59679784	28.4825	NonExon	CHB
chr14	106918200	106923800	73.9471	NonExon	CHB
chr6	32481213	32486813	610.129	NonExon	CHB
chr8	63040392	63045992	27.0285	NonExon	CHB
chr3	124937163	124942763	26.264	NonExon	CHB
chr2	106885915	106891515	23.3266	NonExon	CHB
chr5	146623084	146628684	48.3722	NonExon	CHB
chr12	56004244	56009844	30.8272	NonExon	CHB
chr1	249090753	249096353	20.2093	NonExon	CHB
chr3	109104946	109110546	28.6254	NonExon	CHB
chr1	55929225	55934825	37.2381	NonExon	CHB
chr10	82904910	82910510	37.9202	NonExon	CHB
chr13	44569887	44575487	12.3267	NonExon	CHB
chr1	2919366	2924966	61.047	NonExon	CHB
chr7	102082590	102088190	22.7811	NonExon	CHB
chr11	41819022	41824622	69.497	NonExon	CHB
chr12	71604473	71610073	16.5248	NonExon	CHB
chr3	14811053	14816653	24.9605	NonExon	CHB
chr9	4377644	4383244	34.6631	NonExon	CHB
chr12	78100738	78106338	5.12188	NonExon	CHB
chr9	24561323	24566923	3.85763	NonExon	CHB
chr4	123412423	123418023	8.10008	NonExon	CHB
chr20	16222283	16227883	54.9779	NonExon	CHB
chr5	97120553	97126153	9.25572	NonExon	CHB
chr3	129083000	129088600	34.319	NonExon	CHB
chr8	103996595	104002195	27.9588	NonExon	CHB
chr7	87869834	87875434	10.0894	NonExon	CHB
chr15	98900636	98906236	61.5612	NonExon	CHB
chr15	45160093	45165693	10.4272	NonExon	CHB
chr15	79845038	79850638	41.4244	NonExon	CHB
chr3	173241764	173247364	8.12554	NonExon	CHB
chr18	35306632	35312232	13.4903	NonExon	CHB
chr8	115080676	115086276	12.752	NonExon	CHB
chr10	25638833	25644433	34.5903	NonExon	CHB
chr4	68353987	68359587	16.5621	NonExon	CHB
chr19	9225121	9230721	64.733	NonExon	CHB
chr20	7607569	7613169	41.8632	NonExon	CHB
chr10	51518218	51523818	32.0037	NonExon	CHB
chr15	46257494	46263094	2.11291	NonExon	CHB
chr3	39027869	39033469	16.6485	NonExon	CHB
chr1	203686199	203691799	28.3068	NonExon	CHB
chr3	16658741	16664341	38.4665	NonExon	CHB
chr3	153099073	153104673	38.1489	NonExon	CHB
chr1	111384520	111390120	22.4333	NonExon	CHB
chr9	139059014	139064614	49.391	NonExon	CHB
chr3	183877403	183883003	13.022	NonExon	CHB
chr20	42274588	42280188	23.2171	NonExon	CHB
chr8	86521960	86527560	1.98309	NonExon	CHB
chr1	40970571	40976171	17.7409	NonExon	CHB
chr19	42119169	42124769	22.3406	NonExon	CHB
chr14	78297076	78302676	31.9115	NonExon	CHB
chr7	148076323	148081923	33.033	NonExon	CHB
chr5	149442163	149447763	29.5504	NonExon	CHB
chr1	230133889	230139489	26.263	NonExon	CHB
chr19	23466772	23472372	31.7502	NonExon	CHB
chr4	176433146	176438746	2.96289	NonExon	CHB
chr22	45137530	45143130	59.1708	NonExon	CHB
chr4	73735787	73741387	36.1105	NonExon	CHB
chr9	30909482	30915082	31.7809	NonExon	CHB
chr4	40026281	40031881	49.7893	NonExon	CHB
chr4	71373119	71378719	74.5234	NonExon	CHB
chr1	62083701	62089301	27.2776	NonExon	CHB
chr7	152192361	152197961	18.9792	NonExon	CHB
chr5	111944340	111949940	29.9501	NonExon	CHB
chr3	129657872	129663472	53.4045	NonExon	CHB
chr8	22988246	22993846	16.1509	NonExon	CHB
chr15	101342370	101347970	26.4502	NonExon	CHB
chr12	58029252	58034852	18.3689	NonExon	CHB
chr2	95438479	95444079	5.20946	NonExon	CHB
chr15	95692330	95697930	30.4489	NonExon	CHB
chr3	41601023	41606623	77.7567	NonExon	CHB
chr9	29098014	29103614	65.3294	NonExon	CHB
chr14	77435333	77440933	20.0771	NonExon	CHB
chr1	155664464	155670064	7.0812	NonExon	CHB
chr8	28312513	28318113	16.7169	NonExon	CHB
chr22	24877004	24882604	19.6601	NonExon	CHB
chr8	111944183	111949783	6.1688	NonExon	CHB
chr3	190478634	190484234	24.4791	NonExon	CHB
chr6	126468244	126473844	2.92289	NonExon	CHB
chr17	6989969	6995569	24.4693	NonExon	CHB
chr11	93022160	93027760	31.7545	NonExon	CHB
chr11	85060987	85066587	6.29399	NonExon	CHB
chr21	37857617	37863217	34.2793	NonExon	CHB
chr2	5139633	5145233	26.8037	NonExon	CHB
chr10	18503589	18509189	51.1696	NonExon	CHB
chr3	21725857	21731457	32.9765	NonExon	CHB
chr1	179608059	179613659	25.5862	NonExon	CHB
chr4	107974487	107980087	22.5658	NonExon	CHB
chr12	102277154	102282754	48.7404	NonExon	CHB
chr6	89922176	89927776	25.5507	NonExon	CHB
chr22	29635390	29640990	39.7265	NonExon	CHB
chr8	119933522	119939122	17.5678	NonExon	CHB
chr18	24572341	24577941	17.479	NonExon	CHB
chr1	188540229	188545829	18.7997	NonExon	CHB
chr8	138743861	138749461	31.7272	NonExon	CHB
chr9	10405091	10410691	33.259	NonExon	CHB
chr10	72451334	72456934	24.4318	NonExon	CHB
chr1	80223040	80228640	31.4456	NonExon	CHB
chr4	177852251	177857851	11.8036	NonExon	CHB
chr17	5655532	5661132	16.402	NonExon	CHB
chr5	132875596	132881196	38.0652	NonExon	CHB
chr14	75875278	75880878	25.0171	NonExon	CHB
chr12	101756957	101762557	21.8633	NonExon	CHB
chr4	122289951	122295551	34.3927	NonExon	CHB
chr14	22775364	22780964	21.3938	NonExon	CHB
chr3	191891312	191896912	21.8518	NonExon	CHB
chr4	35244436	35250036	14.4511	NonExon	CHB
chr5	119382680	119388280	49.7363	NonExon	CHB
chr7	91564711	91570311	17.7857	NonExon	CHB
chr19	15049477	15055077	44.8653	NonExon	CHB
chr4	107063364	107068964	11.7373	NonExon	CHB
chr1	222551116	222556716	28.8329	NonExon	CHB
chr1	9597666	9603266	16.7872	NonExon	CHB
chr14	23110696	23116296	35.6394	NonExon	CHB
chr7	119386614	119392214	4.18101	NonExon	CHB
chr11	21676518	21682118	56.144	NonExon	CHB
chr16	58650264	58655864	35.7944	NonExon	CHB
chr4	69598290	69603890	65.1534	NonExon	CHB
chr2	195298444	195304044	10.4373	NonExon	CHB
chr7	89812599	89818199	33.3779	NonExon	CHB
chr10	5892817	5898417	23.5904	NonExon	CHB
chr12	9723028	9728628	35.2761	NonExon	CHB
chr8	123061005	123066605	5.08301	NonExon	CHB
chr9	104724481	104730081	29.5162	NonExon	CHB
chr4	6900381	6905981	27.5242	NonExon	CHB
chr1	185785297	185790897	2.18683	NonExon	CHB
chr3	144693236	144698836	26.7887	NonExon	CHB
chr22	39298684	39304284	51.4401	NonExon	CHB
chr5	156426959	156432559	37.3038	NonExon	CHB
chr17	1913564	1919164	36.747	NonExon	CHB
chr11	43909899	43915499	25.045	NonExon	CHB
chr6	108615081	108620681	6.17746	NonExon	CHB
chr7	147012595	147018195	65.7179	NonExon	CHB
chr3	149270146	149275746	21.4094	NonExon	CHB
chr12	9561221	9566821	47.0482	NonExon	CHB
chr1	235873263	235878863	3.19535	NonExon	CHB
chr8	120161215	120166815	20.6376	NonExon	CHB
chr10	82712799	82718399	29.2607	NonExon	CHB
chr6	2571928	2577528	25.7759	NonExon	CHB
chr15	71882966	71888566	30.3352	NonExon	CHB
chr11	37593773	37599373	50.9214	NonExon	CHB
chr13	104279156	104284756	34.6299	NonExon	CHB
chr4	184675707	184681307	39.59	NonExon	CHB
chr16	8689560	8695160	6.0391	NonExon	CHB
chr2	123365376	123370976	31.8471	NonExon	CHB
chr10	93634562	93640162	22.4165	NonExon	CHB
chr7	81008062	81013662	18.2075	NonExon	CHB
chr8	5729353	5734953	72.2667	NonExon	CHB
chr4	38265472	38271072	28.0871	NonExon	CHB
chr4	180064160	180069760	70.3198	NonExon	CHB
chr7	4082296	4087896	82.9306	NonExon	YRI
chr16	14075741	14081341	46.9939	NonExon	YRI
chr11	96003394	96008994	26.9963	NonExon	YRI
chr17	79471471	79477071	60.5917	NonExon	YRI
chr9	137497666	137503266	51.3791	NonExon	YRI
chr22	24070582	24076182	28.929	NonExon	YRI
chr4	34829038	34834638	43.7155	NonExon	YRI
chr10	75127796	75133396	17.7142	NonExon	YRI
chr22	18060457	18066057	53.6461	NonExon	YRI
chr7	31318988	31324588	40.0441	NonExon	YRI
chr11	29140279	29145879	20.414	NonExon	YRI
chr2	62483680	62489280	40.5633	NonExon	YRI
chr17	19538564	19544164	20.1584	NonExon	YRI
chr5	136856391	136861991	33.6971	NonExon	YRI
chr17	20825761	20831361	28.0618	NonExon	YRI
chr20	31529389	31534989	26.0077	NonExon	YRI
chr6	111944668	111950268	41.786	NonExon	YRI
chr18	4707518	4713118	50.7092	NonExon	YRI
chr5	155312574	155318174	20.707	NonExon	YRI
chr14	55752042	55757642	21.7838	NonExon	YRI
chr2	166016744	166022344	54.7807	NonExon	YRI
chr8	138819442	138825042	46.9247	NonExon	YRI
chr20	11648670	11654270	32.6313	NonExon	YRI
chr14	107096541	107102141	132.816	NonExon	YRI
chr9	106230850	106236450	38.9252	NonExon	YRI
chr12	30508634	30514234	69.9306	NonExon	YRI
chr2	154899178	154904778	25.0525	NonExon	YRI
chr6	19677358	19682958	35.1646	NonExon	YRI
chr17	10766614	10772214	31.032	NonExon	YRI
chr11	101383689	101389289	49.4783	NonExon	YRI
chr17	802237	807837	65.0092	NonExon	YRI
chr2	132223860	132229460	70.5431	NonExon	YRI
chr14	21778401	21784001	36.3945	NonExon	YRI
chr2	154495152	154500752	23.8586	NonExon	YRI
chr5	19376396	19381996	52.7302	NonExon	YRI
chr4	11936098	11941698	59.231	NonExon	YRI
chr7	56006367	56011967	23.0989	NonExon	YRI
chr9	117484330	117489930	21.2115	NonExon	YRI
chr7	81442543	81448143	18.9086	NonExon	YRI
chr2	189120982	189126582	34.9823	NonExon	YRI
chr16	62550668	62556268	30.6372	NonExon	YRI
chr13	106449921	106455521	48.0166	NonExon	YRI
chr1	169005229	169010829	32.3605	NonExon	YRI
chr12	1924868	1930468	30.969	NonExon	YRI
chr11	12402349	12407949	45.3279	NonExon	YRI
chr3	83020242	83025842	21.2276	NonExon	YRI
chr8	11229272	11234872	56.9372	NonExon	YRI
chr8	40779778	40785378	32.0407	NonExon	YRI
chr19	16235572	16241172	23.2866	NonExon	YRI
chr7	73831357	73836957	36.3788	NonExon	YRI
chr5	41596425	41602025	81.0652	NonExon	YRI
chr4	66970995	66976595	29.4711	NonExon	YRI
chr20	3885247	3890847	29.2676	NonExon	YRI
chr22	19573101	19578701	55.8637	NonExon	YRI
chr16	84504115	84509715	73.2872	NonExon	YRI
chr4	135435701	135441301	42.3846	NonExon	YRI
chr14	105507045	105512645	30.15	NonExon	YRI
chr5	30916055	30921655	43.7718	NonExon	YRI
chr4	130626648	130632248	29.6672	NonExon	YRI
chr1	179458296	179463896	73.2483	NonExon	YRI
chr1	229413799	229419399	23.8992	NonExon	YRI
chr7	154267642	154273242	14.8065	NonExon	YRI
chr1	45823453	45829053	17.7844	NonExon	YRI
chr4	133445701	133451301	32.6893	NonExon	YRI
chr16	57328247	57333847	50.3013	NonExon	YRI
chr15	98843807	98849407	50.8869	NonExon	YRI
chr7	24040070	24045670	37.312	NonExon	YRI
chr5	150882992	150888592	36.5701	NonExon	YRI
chr5	75055397	75060997	29.1107	NonExon	YRI
chr16	13296494	13302094	45.1803	NonExon	YRI
chr6	103588051	103593651	28.0607	NonExon	YRI
chr8	96082179	96087779	32.9932	NonExon	YRI
chr1	11683189	11688789	34.8666	NonExon	YRI
chr5	114261432	114267032	56.2316	NonExon	YRI
chr4	162977645	162983245	15.9092	NonExon	YRI
chr1	157175396	157180996	20.0987	NonExon	YRI
chr1	14436655	14442255	55.3488	NonExon	YRI
chr19	31289745	31295345	39.0624	NonExon	YRI
chr4	172868658	172874258	46.1134	NonExon	YRI
chr2	175508418	175514018	14.4636	NonExon	YRI
chr21	37015168	37020768	33.9842	NonExon	YRI
chr6	137314186	137319786	49.103	NonExon	YRI
chr19	22450154	22455754	34.4473	NonExon	YRI
chr12	10722949	10728549	67.9748	NonExon	YRI
chr11	49119638	49125238	21.2681	NonExon	YRI
chr1	179333854	179339454	47.5531	NonExon	YRI
chr3	176069468	176075068	54.5054	NonExon	YRI
chr3	187734762	187740362	35.9693	NonExon	YRI
chr9	113029869	113035469	27.2545	NonExon	YRI
chr18	64779621	64785221	30.1623	NonExon	YRI
chr7	14451430	14457030	42.5351	NonExon	YRI
chr6	22263922	22269522	37.1579	NonExon	YRI
chr11	54871609	54877209	28.4273	NonExon	YRI
chr4	171273889	171279489	24.8452	NonExon	YRI
chr4	26256477	26262077	28.2151	NonExon	YRI
chr15	25932380	25937980	32.5515	NonExon	YRI
chr3	98902389	98907989	35.0651	NonExon	YRI
chr2	226735607	226741207	54.8382	NonExon	YRI
chr20	23103632	23109232	40.4846	NonExon	YRI
chr5	19232165	19237765	25.9001	NonExon	YRI
chr17	29991450	29997050	46.544	NonExon	YRI
chr6	74933073	74938673	40.9279	NonExon	YRI
chr2	138490492	138496092	70.4255	NonExon	YRI
chr22	44490994	44496594	46.9285	NonExon	YRI
chr10	107062357	107067957	42.7164	NonExon	YRI
chr8	1942461	1948061	43.672	NonExon	YRI
chr14	43373323	43378923	28.6292	NonExon	YRI
chr17	15793788	15799388	38.2663	NonExon	YRI
chr6	86625832	86631432	26.3883	NonExon	YRI
chr1	158488675	158494275	59.3646	NonExon	YRI
chr9	71896471	71902071	35.4293	NonExon	YRI
chr2	66507553	66513153	11.9556	NonExon	YRI
chr1	110191395	110196995	30.8051	NonExon	YRI
chr6	126187251	126192851	16.397	NonExon	YRI
chr3	6654637	6660237	30.9265	NonExon	YRI
chr8	599414	605014	45.9141	NonExon	YRI
chr8	20784740	20790340	57.0857	NonExon	YRI
chr2	169588175	169593775	27.1638	NonExon	YRI
chr10	84130364	84135964	32.9227	NonExon	YRI
chr5	144872805	144878405	23.3432	NonExon	YRI
chr18	25072167	25077767	36.6321	NonExon	YRI
chr18	300741	306341	44.3972	NonExon	YRI
chr1	183309115	183314715	38.8484	NonExon	YRI
chr2	177591801	177597401	23.4868	NonExon	YRI
chr12	9017883	9023483	56.0087	NonExon	YRI
chr14	102951174	102956774	27.2858	NonExon	YRI
chr6	94553601	94559201	41.9477	NonExon	YRI
chr9	107803446	107809046	78.7485	NonExon	YRI
chr3	125399888	125405488	62.0503	NonExon	YRI
chr5	151253050	151258650	32.8109	NonExon	YRI
chr17	55689914	55695514	27.6207	NonExon	YRI
chr7	151671374	151676974	59.0319	NonExon	YRI
chr4	152778992	152784592	45.0125	NonExon	YRI
chr1	107082335	107087935	28.0155	NonExon	YRI
chr17	20680289	20685889	38.4777	NonExon	YRI
chr22	39297082	39302682	25.9219	NonExon	YRI
chr12	12254646	12260246	34.8333	NonExon	YRI
chr8	57779928	57785528	42.4812	NonExon	YRI
chr12	6508046	6513646	28.6506	NonExon	YRI
chr15	36162215	36167815	28.9682	NonExon	YRI
chr5	101279151	101284751	33.3609	NonExon	YRI
chr2	88822489	88828089	26.6765	NonExon	YRI
chr6	52796755	52802355	31.6255	NonExon	YRI
chr10	23635621	23641221	26.5587	NonExon	YRI
chr15	95117026	95122626	38.9679	NonExon	YRI
chr8	59652430	59658030	22.3146	NonExon	YRI
chr12	34267094	34272694	31.2632	NonExon	YRI
chr7	8547121	8552721	49.2531	NonExon	YRI
chr13	85803390	85808990	56.3497	NonExon	YRI
chr9	138217603	138223203	43.2276	NonExon	YRI
chr5	2769640	2775240	76.4163	NonExon	YRI
chr5	3660541	3666141	77.4284	NonExon	YRI
chr3	184125568	184131168	46.2629	NonExon	YRI
chr15	23066528	23072128	36.9243	NonExon	YRI
chr15	39839292	39844892	63.6881	NonExon	YRI
chr14	70689453	70695053	29.9166	NonExon	YRI
chr8	30714404	30720004	19.5436	NonExon	YRI
chr7	683314	688914	21.3628	NonExon	YRI
chr1	86404538	86410138	22.9726	NonExon	YRI
chr14	73546924	73552524	17.5359	NonExon	YRI
chr12	74216451	74222051	15.3919	NonExon	YRI
chr9	127611484	127617084	39.9641	NonExon	YRI
chr6	125170475	125176075	33.3475	NonExon	YRI
chr1	14167002	14172602	30.0294	NonExon	YRI
chr11	127279989	127285589	34.6592	NonExon	YRI
chr3	179654804	179660404	34.6683	NonExon	YRI
chr4	12328079	12333679	33.9905	NonExon	YRI
chr14	73333806	73339406	28.2109	NonExon	YRI
chr15	84606942	84612542	15.6451	NonExon	YRI
chr19	12045721	12051321	28.95	NonExon	YRI
chr5	29540081	29545681	43.6075	NonExon	YRI
chr1	81424434	81430034	38.5963	NonExon	YRI
chr7	135275131	135280731	18.6988	NonExon	YRI
chr8	36371862	36377462	27.0014	NonExon	YRI
chr9	119020838	119026438	21.6502	NonExon	YRI
chr22	45656810	45662410	73.2285	NonExon	YRI
chr21	20574239	20579839	30.788	NonExon	YRI
chr6	100035321	100040921	25.2363	NonExon	YRI
chr4	179820693	179826293	24.3957	NonExon	YRI
chr8	29472644	29478244	48.0767	NonExon	YRI
chr15	47720807	47726407	29.196	NonExon	YRI
chr3	3483340	3488940	39.0448	NonExon	YRI
chr2	210406359	210411959	28.6227	NonExon	YRI
chr6	165732132	165737732	36.4131	NonExon	YRI
chr22	39723438	39729038	39.8593	NonExon	YRI
chr2	196215226	196220826	21.066	NonExon	YRI
chr13	104092246	104097846	37.4111	NonExon	YRI
chr3	100522507	100528107	14.6811	NonExon	YRI
chr2	16274092	16279692	31.0939	NonExon	YRI
chr11	93688564	93694164	45.8268	NonExon	YRI
chr18	59674184	59679784	34.2375	NonExon	YRI
chr14	106918200	106923800	74.0354	NonExon	YRI
chr6	32481213	32486813	526.117	NonExon	YRI
chr8	63040392	63045992	37.7635	NonExon	YRI
chr3	124937163	124942763	23.288	NonExon	YRI
chr2	106885915	106891515	59.4156	NonExon	YRI
chr5	146623084	146628684	68.6676	NonExon	YRI
chr12	56004244	56009844	38.8825	NonExon	YRI
chr1	249090753	249096353	33.6379	NonExon	YRI
chr3	109104946	109110546	33.7996	NonExon	YRI
chr1	55929225	55934825	41.3135	NonExon	YRI
chr10	82904910	82910510	32.34	NonExon	YRI
chr13	44569887	44575487	12.3498	NonExon	YRI
chr1	2919366	2924966	71.0701	NonExon	YRI
chr7	102082590	102088190	26.5867	NonExon	YRI
chr11	41819022	41824622	74.1389	NonExon	YRI
chr12	71604473	71610073	20.7543	NonExon	YRI
chr3	14811053	14816653	28.3031	NonExon	YRI
chr9	4377644	4383244	49.9679	NonExon	YRI
chr12	78100738	78106338	28.9496	NonExon	YRI
chr9	24561323	24566923	18.6559	NonExon	YRI
chr4	123412423	123418023	16.7691	NonExon	YRI
chr20	16222283	16227883	56.8189	NonExon	YRI
chr5	97120553	97126153	62.0188	NonExon	YRI
chr3	129083000	129088600	50.8075	NonExon	YRI
chr8	103996595	104002195	41.3341	NonExon	YRI
chr7	87869834	87875434	12.6171	NonExon	YRI
chr15	98900636	98906236	68.6094	NonExon	YRI
chr15	45160093	45165693	33.845	NonExon	YRI
chr15	79845038	79850638	47.041	NonExon	YRI
chr3	173241764	173247364	33.9223	NonExon	YRI
chr18	35306632	35312232	31.3146	NonExon	YRI
chr8	115080676	115086276	36.2946	NonExon	YRI
chr10	25638833	25644433	83.5389	NonExon	YRI
chr4	68353987	68359587	27.0397	NonExon	YRI
chr19	9225121	9230721	59.8419	NonExon	YRI
chr20	7607569	7613169	44.6503	NonExon	YRI
chr10	51518218	51523818	40.6626	NonExon	YRI
chr15	46257494	46263094	55.1977	NonExon	YRI
chr3	39027869	39033469	26.8028	NonExon	YRI
chr1	203686199	203691799	35.5514	NonExon	YRI
chr3	16658741	16664341	40.4371	NonExon	YRI
chr3	153099073	153104673	39.6323	NonExon	YRI
chr1	111384520	111390120	27.9166	NonExon	YRI
chr9	139059014	139064614	55.6215	NonExon	YRI
chr3	183877403	183883003	18.6379	NonExon	YRI
chr20	42274588	42280188	32.8388	NonExon	YRI
chr8	86521960	86527560	14.303	NonExon	YRI
chr1	40970571	40976171	25.8156	NonExon	YRI
chr19	42119169	42124769	29.2733	NonExon	YRI
chr14	78297076	78302676	39.8058	NonExon	YRI
chr7	148076323	148081923	49.4909	NonExon	YRI
chr5	149442163	149447763	37.1356	NonExon	YRI
chr1	230133889	230139489	41.2779	NonExon	YRI
chr19	23466772	23472372	47.2693	NonExon	YRI
chr4	176433146	176438746	19.544	NonExon	YRI
chr22	45137530	45143130	69.2147	NonExon	YRI
chr4	73735787	73741387	33.5505	NonExon	YRI
chr9	30909482	30915082	27.4677	NonExon	YRI
chr4	40026281	40031881	37.4416	NonExon	YRI
chr4	71373119	71378719	80.0233	NonExon	YRI
chr1	62083701	62089301	51.1471	NonExon	YRI
chr7	152192361	152197961	32.0675	NonExon	YRI
chr5	111944340	111949940	32.4542	NonExon	YRI
chr3	129657872	129663472	65.208	NonExon	YRI
chr8	22988246	22993846	35.9512	NonExon	YRI
chr15	101342370	101347970	32.5202	NonExon	YRI
chr12	58029252	58034852	21.6412	NonExon	YRI
chr2	95438479	95444079	14.2278	NonExon	YRI
chr15	95692330	95697930	35.1899	NonExon	YRI
chr3	41601023	41606623	79.97	NonExon	YRI
chr9	29098014	29103614	65.0764	NonExon	YRI
chr14	77435333	77440933	28.685	NonExon	YRI
chr1	155664464	155670064	19.8771	NonExon	YRI
chr8	28312513	28318113	29.3549	NonExon	YRI
chr22	24877004	24882604	27.4321	NonExon	YRI
chr8	111944183	111949783	17.9387	NonExon	YRI
chr3	190478634	190484234	50.6923	NonExon	YRI
chr6	126468244	126473844	16.2222	NonExon	YRI
chr17	6989969	6995569	50.3873	NonExon	YRI
chr11	93022160	93027760	38.5256	NonExon	YRI
chr11	85060987	85066587	10.7846	NonExon	YRI
chr21	37857617	37863217	41.6254	NonExon	YRI
chr2	5139633	5145233	34.9848	NonExon	YRI
chr10	18503589	18509189	61.7314	NonExon	YRI
chr3	21725857	21731457	36.8043	NonExon	YRI
chr1	179608059	179613659	27.3126	NonExon	YRI
chr4	107974487	107980087	28.1929	NonExon	YRI
chr12	102277154	102282754	52.6749	NonExon	YRI
chr6	89922176	89927776	46.888	NonExon	YRI
chr22	29635390	29640990	43.6709	NonExon	YRI
chr8	119933522	119939122	31.3316	NonExon	YRI
chr18	24572341	24577941	17.7236	NonExon	YRI
chr1	188540229	188545829	58.8647	NonExon	YRI
chr8	138743861	138749461	46.8314	NonExon	YRI
chr9	10405091	10410691	45.7118	NonExon	YRI
chr10	72451334	72456934	31.2974	NonExon	YRI
chr1	80223040	80228640	39.7033	NonExon	YRI
chr4	177852251	177857851	58.1696	NonExon	YRI
chr17	5655532	5661132	28.3629	NonExon	YRI
chr5	132875596	132881196	42.9198	NonExon	YRI
chr14	75875278	75880878	28.2367	NonExon	YRI
chr12	101756957	101762557	21.7399	NonExon	YRI
chr4	122289951	122295551	30.9834	NonExon	YRI
chr14	22775364	22780964	33.5065	NonExon	YRI
chr3	191891312	191896912	34.2095	NonExon	YRI
chr4	35244436	35250036	23.6902	NonExon	YRI
chr5	119382680	119388280	73.4833	NonExon	YRI
chr7	91564711	91570311	24.1158	NonExon	YRI
chr19	15049477	15055077	50.5159	NonExon	YRI
chr4	107063364	107068964	15.2604	NonExon	YRI
chr1	222551116	222556716	30.241	NonExon	YRI
chr1	9597666	9603266	25.2726	NonExon	YRI
chr14	23110696	23116296	66.9434	NonExon	YRI
chr7	119386614	119392214	23.4269	NonExon	YRI
chr11	21676518	21682118	61.2518	NonExon	YRI
chr16	58650264	58655864	30.2942	NonExon	YRI
chr4	69598290	69603890	81.4289	NonExon	YRI
chr2	195298444	195304044	26.0676	NonExon	YRI
chr7	89812599	89818199	39.8337	NonExon	YRI
chr10	5892817	5898417	61.47	NonExon	YRI
chr12	9723028	9728628	40.6476	NonExon	YRI
chr8	123061005	123066605	51.474	NonExon	YRI
chr9	104724481	104730081	29.4868	NonExon	YRI
chr4	6900381	6905981	38.0947	NonExon	YRI
chr1	185785297	185790897	37.2561	NonExon	YRI
chr3	144693236	144698836	39.7167	NonExon	YRI
chr22	39298684	39304284	25.7996	NonExon	YRI
chr5	156426959	156432559	45.8376	NonExon	YRI
chr17	1913564	1919164	41.7907	NonExon	YRI
chr11	43909899	43915499	24.6827	NonExon	YRI
chr6	108615081	108620681	17.9031	NonExon	YRI
chr7	147012595	147018195	73.1156	NonExon	YRI
chr3	149270146	149275746	24.7968	NonExon	YRI
chr12	9561221	9566821	77.6675	NonExon	YRI
chr1	235873263	235878863	17.8944	NonExon	YRI
chr8	120161215	120166815	27.245	NonExon	YRI
chr10	82712799	82718399	33.9154	NonExon	YRI
chr6	2571928	2577528	50.3261	NonExon	YRI
chr15	71882966	71888566	38.0849	NonExon	YRI
chr11	37593773	37599373	71.896	NonExon	YRI
chr13	104279156	104284756	53.5353	NonExon	YRI
chr4	184675707	184681307	35.2475	NonExon	YRI
chr16	8689560	8695160	16.8008	NonExon	YRI
chr2	123365376	123370976	38.648	NonExon	YRI
chr10	93634562	93640162	27.8406	NonExon	YRI
chr7	81008062	81013662	23.7099	NonExon	YRI
chr8	5729353	5734953	46.4021	NonExon	YRI
chr4	38265472	38271072	35.6944	NonExon	YRI
chr4	180064160	180069760	77.5514	NonExon	YRI
chr1	4014131	4017131	44.5971	Neutral	CEU
chr1	4017131	4020131	43.5937	Neutral	CEU
chr1	4020131	4023131	39.8637	Neutral	CEU
chr1	4023131	4026131	37.7162	Neutral	CEU
chr1	4026131	4029131	34.1651	Neutral	CEU
chr1	4032131	4035131	30.6301	Neutral	CEU
chr1	4035131	4038131	31.3394	Neutral	CEU
chr1	4029131	4032131	30.6083	Neutral	CEU
chr1	4056131	4059131	44.7221	Neutral	CEU
chr1	4056131	4059131	44.7221	Neutral	CEU
chr1	4059131	4062131	50.8352	Neutral	CEU
chr1	4059131	4062131	50.8352	Neutral	CEU
chr1	4065131	4068131	58.7297	Neutral	CEU
chr1	4062131	4065131	58.2328	Neutral	CEU
chr1	4080131	4083131	60.6081	Neutral	CEU
chr1	4083131	4086131	49.2849	Neutral	CEU
chr1	4086131	4089131	41.906	Neutral	CEU
chr1	4086131	4089131	41.906	Neutral	CEU
chr1	4086131	4089131	41.906	Neutral	CEU
chr1	4089131	4092131	40.0469	Neutral	CEU
chr1	4092131	4095131	34.6296	Neutral	CEU
chr1	4098131	4101131	31.4588	Neutral	CEU
chr1	4101131	4104131	30.5864	Neutral	CEU
chr1	4095131	4098131	33.3252	Neutral	CEU
chr1	4104131	4107131	33.2069	Neutral	CEU
chr1	4107131	4110131	35.9234	Neutral	CEU
chr1	4113131	4116131	38.7306	Neutral	CEU
chr1	4116131	4119131	42.8725	Neutral	CEU
chr1	4119131	4122131	40.4574	Neutral	CEU
chr1	4122131	4125131	40.4194	Neutral	CEU
chr1	4110131	4113131	35.0493	Neutral	CEU
chr1	4137131	4140131	29.9678	Neutral	CEU
chr1	4140131	4143131	29.5212	Neutral	CEU
chr1	4146131	4149131	22.591	Neutral	CEU
chr1	4143131	4146131	28.2792	Neutral	CEU
chr1	4146131	4149131	22.591	Neutral	CEU
chr1	4149131	4152131	21.8639	Neutral	CEU
chr1	4152131	4155131	21.787	Neutral	CEU
chr1	4155131	4158131	21.56	Neutral	CEU
chr1	4158131	4161131	22.3329	Neutral	CEU
chr1	4164131	4167131	23.7061	Neutral	CEU
chr1	4167131	4170131	23.2258	Neutral	CEU
chr1	4170131	4173131	25.2148	Neutral	CEU
chr1	4173131	4176131	25.2132	Neutral	CEU
chr1	4179131	4182131	28.6058	Neutral	CEU
chr1	4182131	4185131	31.2153	Neutral	CEU
chr1	4185131	4188131	31.244	Neutral	CEU
chr1	4188131	4191131	32.8545	Neutral	CEU
chr1	4191131	4194131	36.0194	Neutral	CEU
chr1	4161131	4164131	22.7501	Neutral	CEU
chr1	4176131	4179131	26.5515	Neutral	CEU
chr1	4215131	4218131	37.7215	Neutral	CEU
chr1	4218131	4221131	42.674	Neutral	CEU
chr1	4221131	4224131	41.8945	Neutral	CEU
chr1	4227131	4230131	41.7416	Neutral	CEU
chr1	4230131	4233131	42.3811	Neutral	CEU
chr1	4233131	4236131	40.7529	Neutral	CEU
chr1	4224131	4227131	42.0584	Neutral	CEU
chr1	4233131	4236131	40.7529	Neutral	CEU
chr1	4236131	4239131	35.8476	Neutral	CEU
chr1	4239131	4242131	36.858	Neutral	CEU
chr1	4245131	4248131	34.9901	Neutral	CEU
chr1	4248131	4251131	29.3247	Neutral	CEU
chr1	4251131	4254131	25.782	Neutral	CEU
chr1	4254131	4257131	25.232	Neutral	CEU
chr1	4260131	4263131	24.146	Neutral	CEU
chr1	4263131	4266131	25.0292	Neutral	CEU
chr1	4266131	4269131	24.111	Neutral	CEU
chr1	4269131	4272131	24.3582	Neutral	CEU
chr1	4272131	4275131	25.8137	Neutral	CEU
chr1	4278131	4281131	28.5683	Neutral	CEU
chr1	4242131	4245131	35.7292	Neutral	CEU
chr1	4257131	4260131	24.8707	Neutral	CEU
chr1	4275131	4278131	27.6235	Neutral	CEU
chr1	4281131	4284131	29.7227	Neutral	CEU
chr1	4284131	4287131	28.0664	Neutral	CEU
chr1	4284131	4287131	28.0664	Neutral	CEU
chr1	4287131	4290131	26.8624	Neutral	CEU
chr1	4293131	4296131	21.8154	Neutral	CEU
chr1	4296131	4299131	23.2148	Neutral	CEU
chr1	4299131	4302131	21.9051	Neutral	CEU
chr1	4302131	4305131	21.1627	Neutral	CEU
chr1	4290131	4293131	23.6599	Neutral	CEU
chr1	4302131	4305131	21.1627	Neutral	CEU
chr1	4305131	4308131	20.3944	Neutral	CEU
chr1	4311131	4314131	19.7293	Neutral	CEU
chr1	4314131	4317131	22.3466	Neutral	CEU
chr1	4317131	4320131	23.3274	Neutral	CEU
chr1	4320131	4323131	27.839	Neutral	CEU
chr1	4326131	4329131	27.4222	Neutral	CEU
chr1	4329131	4332131	27.1499	Neutral	CEU
chr1	4332131	4335131	30.4668	Neutral	CEU
chr1	4335131	4338131	29.4747	Neutral	CEU
chr1	4338131	4341131	28.6345	Neutral	CEU
chr1	4344131	4347131	27.4452	Neutral	CEU
chr1	4347131	4350131	29.146	Neutral	CEU
chr1	4350131	4353131	32.5277	Neutral	CEU
chr1	4353131	4356131	39.0527	Neutral	CEU
chr1	4359131	4362131	39.1623	Neutral	CEU
chr1	4362131	4365131	37.4631	Neutral	CEU
chr1	4365131	4368131	41.5362	Neutral	CEU
chr1	4368131	4371131	43.0269	Neutral	CEU
chr1	4371131	4374131	42.3192	Neutral	CEU
chr1	4377131	4380131	47.3158	Neutral	CEU
chr1	4380131	4383131	45.5761	Neutral	CEU
chr1	4383131	4386131	43.5443	Neutral	CEU
chr1	4386131	4389131	44.7244	Neutral	CEU
chr1	4308131	4311131	19.1829	Neutral	CEU
chr1	4341131	4344131	29.7489	Neutral	CEU
chr1	4356131	4359131	39.5052	Neutral	CEU
chr1	4374131	4377131	46.4389	Neutral	CEU
chr1	4389131	4392131	52.7756	Neutral	CEU
chr1	4323131	4326131	27.3997	Neutral	CEU
chr1	4389131	4392131	52.7756	Neutral	CEU
chr1	5019131	5022131	31.6557	Neutral	CEU
chr1	5022131	5025131	32.3081	Neutral	CEU
chr1	5031131	5034131	29.3796	Neutral	CEU
chr1	5034131	5037131	29.6226	Neutral	CEU
chr1	5034131	5037131	29.6226	Neutral	CEU
chr1	5034131	5037131	29.6226	Neutral	CEU
chr1	5034131	5037131	29.6226	Neutral	CEU
chr1	5037131	5040131	26.7858	Neutral	CEU
chr1	5037131	5040131	26.7858	Neutral	CEU
chr1	5040131	5043131	25.9967	Neutral	CEU
chr1	5064131	5067131	21.9159	Neutral	CEU
chr1	5067131	5070131	23.3282	Neutral	CEU
chr1	5070131	5073131	22.8194	Neutral	CEU
chr1	5073131	5076131	24.4472	Neutral	CEU
chr1	5073131	5076131	24.4472	Neutral	CEU
chr1	5079131	5082131	24.662	Neutral	CEU
chr1	5082131	5085131	23.4287	Neutral	CEU
chr1	5085131	5088131	23.5839	Neutral	CEU
chr1	5088131	5091131	22.4241	Neutral	CEU
chr1	5091131	5094131	24.4117	Neutral	CEU
chr1	5097131	5100131	26.1784	Neutral	CEU
chr1	5100131	5103131	27.4042	Neutral	CEU
chr1	5103131	5106131	24.9928	Neutral	CEU
chr1	5106131	5109131	25.508	Neutral	CEU
chr1	5076131	5079131	24.0246	Neutral	CEU
chr1	5094131	5097131	24.5101	Neutral	CEU
chr1	5109131	5112131	25.4439	Neutral	CEU
chr1	5166131	5169131	31.4141	Neutral	CEU
chr1	5169131	5172131	33.6854	Neutral	CEU
chr1	5172131	5175131	36.1492	Neutral	CEU
chr1	5175131	5178131	35.9139	Neutral	CEU
chr1	5178131	5181131	36.8542	Neutral	CEU
chr1	5178131	5181131	36.8542	Neutral	CEU
chr1	5181131	5184131	40.5266	Neutral	CEU
chr1	5184131	5187131	39.6794	Neutral	CEU
chr1	5187131	5190131	40.4272	Neutral	CEU
chr1	5190131	5193131	35.157	Neutral	CEU
chr1	5193131	5196131	29.1514	Neutral	CEU
chr1	5223131	5226131	26.3936	Neutral	CEU
chr1	5229131	5232131	25.9403	Neutral	CEU
chr1	5226131	5229131	25.2934	Neutral	CEU
chr1	5250131	5253131	26.1841	Neutral	CEU
chr1	5253131	5256131	27.8452	Neutral	CEU
chr1	5256131	5259131	27.9096	Neutral	CEU
chr1	5262131	5265131	25.5905	Neutral	CEU
chr1	5265131	5268131	26.5687	Neutral	CEU
chr1	5268131	5271131	29.5336	Neutral	CEU
chr1	5271131	5274131	29.6807	Neutral	CEU
chr1	5277131	5280131	27.6833	Neutral	CEU
chr1	5280131	5283131	26.1137	Neutral	CEU
chr1	5259131	5262131	26.6597	Neutral	CEU
chr1	5274131	5277131	28.373	Neutral	CEU
chr1	5283131	5286131	26.4178	Neutral	CEU
chr1	5286131	5289131	29.1824	Neutral	CEU
chr1	5289131	5292131	35.4745	Neutral	CEU
chr1	5538131	5541131	16.659	Neutral	CEU
chr1	5535131	5538131	12.9788	Neutral	CEU
chr1	5556131	5559131	25.7713	Neutral	CEU
chr1	5559131	5562131	23.5539	Neutral	CEU
chr1	5562131	5565131	22.7809	Neutral	CEU
chr1	5565131	5568131	22.3658	Neutral	CEU
chr1	5571131	5574131	17.7192	Neutral	CEU
chr1	5574131	5577131	16.77	Neutral	CEU
chr1	5577131	5580131	15.0311	Neutral	CEU
chr1	5580131	5583131	16.3019	Neutral	CEU
chr1	5553131	5556131	25.3936	Neutral	CEU
chr1	5568131	5571131	18.7798	Neutral	CEU
chr1	5736131	5739131	18.0506	Neutral	CEU
chr1	5739131	5742131	19.8158	Neutral	CEU
chr1	5742131	5745131	19.9772	Neutral	CEU
chr1	5745131	5748131	20.6583	Neutral	CEU
chr1	5751131	5754131	21.6566	Neutral	CEU
chr1	5754131	5757131	22.5284	Neutral	CEU
chr1	5757131	5760131	25.687	Neutral	CEU
chr1	5733131	5736131	15.1102	Neutral	CEU
chr1	5748131	5751131	20.5795	Neutral	CEU
chr1	5772131	5775131	31.9732	Neutral	CEU
chr1	5772131	5775131	31.9732	Neutral	CEU
chr1	5775131	5778131	38.0695	Neutral	CEU
chr1	5778131	5781131	43.3	Neutral	CEU
chr1	5784131	5787131	45.305	Neutral	CEU
chr1	5781131	5784131	43.5805	Neutral	CEU
chr1	5784131	5787131	45.305	Neutral	CEU
chr1	5784131	5787131	45.305	Neutral	CEU
chr1	5787131	5790131	45.6472	Neutral	CEU
chr1	5790131	5793131	47.7596	Neutral	CEU
chr1	5793131	5796131	42.5671	Neutral	CEU
chr1	5796131	5799131	40.0254	Neutral	CEU
chr1	5802131	5805131	32.005	Neutral	CEU
chr1	5799131	5802131	36.001	Neutral	CEU
chr1	5802131	5805131	32.005	Neutral	CEU
chr1	5805131	5808131	24.4334	Neutral	CEU
chr1	5808131	5811131	18.7364	Neutral	CEU
chr1	14206342	14209342	45.4535	Neutral	CEU
chr1	14209342	14212342	47.0338	Neutral	CEU
chr1	14209342	14212342	47.0338	Neutral	CEU
chr1	14212342	14215342	44.9434	Neutral	CEU
chr1	14215342	14218342	43.1639	Neutral	CEU
chr1	14221342	14224342	37.7433	Neutral	CEU
chr1	14218342	14221342	44.0819	Neutral	CEU
chr1	14221342	14224342	37.7433	Neutral	CEU
chr1	14224342	14227342	37.9282	Neutral	CEU
chr1	14227342	14230342	35.7488	Neutral	CEU
chr1	14230342	14233342	32.0386	Neutral	CEU
chr1	14233342	14236342	29.8432	Neutral	CEU
chr1	14236342	14239342	32.4413	Neutral	CEU
chr1	14239342	14242342	32.0483	Neutral	CEU
chr1	14239342	14242342	32.0483	Neutral	CEU
chr1	14242342	14245342	31.4403	Neutral	CEU
chr1	14245342	14248342	33.5284	Neutral	CEU
chr1	14248342	14251342	34.7087	Neutral	CEU
chr1	14248342	14251342	34.7087	Neutral	CEU
chr1	14254342	14257342	34.3886	Neutral	CEU
chr1	14257342	14260342	38.4808	Neutral	CEU
chr1	14260342	14263342	38.8459	Neutral	CEU
chr1	14263342	14266342	39.8466	Neutral	CEU
chr1	14266342	14269342	35.8821	Neutral	CEU
chr1	14272342	14275342	33.678	Neutral	CEU
chr1	14275342	14278342	33.2693	Neutral	CEU
chr1	14278342	14281342	33.4685	Neutral	CEU
chr1	14281342	14284342	37.2669	Neutral	CEU
chr1	14251342	14254342	33.8143	Neutral	CEU
chr1	14269342	14272342	34.0766	Neutral	CEU
chr1	14284342	14287342	34.8381	Neutral	CEU
chr1	14287342	14290342	32.4975	Neutral	CEU
chr1	14284342	14287342	34.8381	Neutral	CEU
chr1	14386342	14389342	27.4624	Neutral	CEU
chr1	14389342	14392342	25.7635	Neutral	CEU
chr1	14392342	14395342	25.2212	Neutral	CEU
chr1	14395342	14398342	26.2314	Neutral	CEU
chr1	14404342	14407342	23.7502	Neutral	CEU
chr1	14407342	14410342	23.4984	Neutral	CEU
chr1	14437342	14440342	37.6836	Neutral	CEU
chr1	14440342	14443342	45.2688	Neutral	CEU
chr1	14443342	14446342	53.6198	Neutral	CEU
chr1	14461342	14464342	72.7793	Neutral	CEU
chr1	14461342	14464342	72.7793	Neutral	CEU
chr1	14464342	14467342	73.1404	Neutral	CEU
chr1	14467342	14470342	69.4927	Neutral	CEU
chr1	14470342	14473342	63.4759	Neutral	CEU
chr1	14473342	14476342	55.245	Neutral	CEU
chr1	14476342	14479342	51.461	Neutral	CEU
chr1	14464342	14467342	73.1404	Neutral	CEU
chr1	14476342	14479342	51.461	Neutral	CEU
chr1	14479342	14482342	48.6546	Neutral	CEU
chr1	14485342	14488342	48.2114	Neutral	CEU
chr1	14488342	14491342	48.3663	Neutral	CEU
chr1	14491342	14494342	46.8092	Neutral	CEU
chr1	14494342	14497342	42.7736	Neutral	CEU
chr1	14500342	14503342	38.6502	Neutral	CEU
chr1	14503342	14506342	35.1999	Neutral	CEU
chr1	14506342	14509342	28.8402	Neutral	CEU
chr1	14482342	14485342	43.1425	Neutral	CEU
chr1	14497342	14500342	40.567	Neutral	CEU
chr1	14506342	14509342	28.8402	Neutral	CEU
chr1	14509342	14512342	26.3121	Neutral	CEU
chr1	14512342	14515342	24.2329	Neutral	CEU
chr1	14566342	14569342	20.4421	Neutral	CEU
chr1	14569342	14572342	20.9725	Neutral	CEU
chr1	14569342	14572342	20.9725	Neutral	CEU
chr1	14572342	14575342	21.9581	Neutral	CEU
chr1	14575342	14578342	22.3357	Neutral	CEU
chr1	14575342	14578342	22.3357	Neutral	CEU
chr1	14578342	14581342	23.1163	Neutral	CEU
chr1	14581342	14584342	20.6017	Neutral	CEU
chr1	14584342	14587342	23.2919	Neutral	CEU
chr1	14587342	14590342	21.0609	Neutral	CEU
chr1	14590342	14593342	18.5825	Neutral	CEU
chr1	14620342	14623342	15.755	Neutral	CEU
chr1	14623342	14626342	17.2904	Neutral	CEU
chr1	14626342	14629342	18.4518	Neutral	CEU
chr1	14626342	14629342	18.4518	Neutral	CEU
chr1	14632342	14635342	18.7813	Neutral	CEU
chr1	14629342	14632342	18.7347	Neutral	CEU
chr1	14632342	14635342	18.7813	Neutral	CEU
chr1	14635342	14638342	19.8779	Neutral	CEU
chr1	14641342	14644342	18.6091	Neutral	CEU
chr1	14647342	14650342	17.0279	Neutral	CEU
chr1	14650342	14653342	16.9664	Neutral	CEU
chr1	14653342	14656342	18.1511	Neutral	CEU
chr1	14644342	14647342	15.7225	Neutral	CEU
chr1	14653342	14656342	18.1511	Neutral	CEU
chr1	14656342	14659342	21.5874	Neutral	CEU
chr1	14665342	14668342	24.7183	Neutral	CEU
chr1	14662342	14665342	24.3084	Neutral	CEU
chr1	14665342	14668342	24.7183	Neutral	CEU
chr1	14668342	14671342	24.2691	Neutral	CEU
chr1	14671342	14674342	25.7615	Neutral	CEU
chr1	14779342	14782342	38.3301	Neutral	CEU
chr1	14782342	14785342	38.7277	Neutral	CEU
chr1	14785342	14788342	40.0327	Neutral	CEU
chr1	14788342	14791342	36.3661	Neutral	CEU
chr1	14791342	14794342	33.3515	Neutral	CEU
chr1	30321548	30324548	27.5308	Neutral	CEU
chr1	30351548	30354548	36.7064	Neutral	CEU
chr1	30354548	30357548	42.6269	Neutral	CEU
chr1	30360548	30363548	51.4648	Neutral	CEU
chr1	30363548	30366548	50.4842	Neutral	CEU
chr1	30357548	30360548	45.533	Neutral	CEU
chr1	30393548	30396548	25.7819	Neutral	CEU
chr1	30396548	30399548	24.0448	Neutral	CEU
chr1	30399548	30402548	26.4721	Neutral	CEU
chr1	30402548	30405548	25.4129	Neutral	CEU
chr1	30405548	30408548	26.8052	Neutral	CEU
chr1	30411548	30414548	25.8991	Neutral	CEU
chr1	30414548	30417548	23.844	Neutral	CEU
chr1	30408548	30411548	26.7804	Neutral	CEU
chr1	30432548	30435548	20.2055	Neutral	CEU
chr1	30435548	30438548	21.0686	Neutral	CEU
chr1	30435548	30438548	21.0686	Neutral	CEU
chr1	30441548	30444548	21.1743	Neutral	CEU
chr1	30438548	30441548	20.2002	Neutral	CEU
chr1	30459548	30462548	22.953	Neutral	CEU
chr1	30462548	30465548	28.415	Neutral	CEU
chr1	30465548	30468548	28.844	Neutral	CEU
chr1	30468548	30471548	31.7875	Neutral	CEU
chr1	30474548	30477548	37.5763	Neutral	CEU
chr1	30477548	30480548	39.9364	Neutral	CEU
chr1	30480548	30483548	41.3084	Neutral	CEU
chr1	30483548	30486548	39.3181	Neutral	CEU
chr1	30456548	30459548	24.4122	Neutral	CEU
chr1	30471548	30474548	35.4968	Neutral	CEU
chr1	30531548	30534548	50.4212	Neutral	CEU
chr1	30534548	30537548	50.5734	Neutral	CEU
chr1	30540548	30543548	44.7131	Neutral	CEU
chr1	30543548	30546548	41.1131	Neutral	CEU
chr1	30546548	30549548	33.8267	Neutral	CEU
chr1	30549548	30552548	33.3711	Neutral	CEU
chr1	30552548	30555548	32.1796	Neutral	CEU
chr1	30537548	30540548	45.5408	Neutral	CEU
chr1	30609548	30612548	15.4769	Neutral	CEU
chr1	30612548	30615548	17.1763	Neutral	CEU
chr1	30672548	30675548	35.3137	Neutral	CEU
chr1	30675548	30678548	33.7316	Neutral	CEU
chr1	30678548	30681548	34.8814	Neutral	CEU
chr1	30681548	30684548	37.9642	Neutral	CEU
chr1	30687548	30690548	37.5277	Neutral	CEU
chr1	30684548	30687548	36.2939	Neutral	CEU
chr1	30669548	30672548	33.8104	Neutral	CEU
chr1	56787046	56790046	44.6006	Neutral	CEU
chr1	56790046	56793046	43.4038	Neutral	CEU
chr1	56793046	56796046	43.8711	Neutral	CEU
chr1	56796046	56799046	49.7229	Neutral	CEU
chr1	56796046	56799046	49.7229	Neutral	CEU
chr1	56799046	56802046	52.4967	Neutral	CEU
chr1	104989264	104992264	34.6853	Neutral	CEU
chr1	104992264	104995264	31.5901	Neutral	CEU
chr1	104995264	104998264	32.2942	Neutral	CEU
chr1	104998264	105001264	31.8269	Neutral	CEU
chr1	104986264	104989264	35.0736	Neutral	CEU
chr1	105136264	105139264	43.8011	Neutral	CEU
chr1	105139264	105142264	38.9225	Neutral	CEU
chr1	105142264	105145264	39.1706	Neutral	CEU
chr1	105145264	105148264	34.3801	Neutral	CEU
chr1	105148264	105151264	31.0186	Neutral	CEU
chr1	105154264	105157264	22.9488	Neutral	CEU
chr1	105157264	105160264	21.2685	Neutral	CEU
chr1	105160264	105163264	19.4717	Neutral	CEU
chr1	105163264	105166264	18.1656	Neutral	CEU
chr1	105169264	105172264	19.0974	Neutral	CEU
chr1	105172264	105175264	18.4253	Neutral	CEU
chr1	105175264	105178264	19.7354	Neutral	CEU
chr1	105178264	105181264	20.9183	Neutral	CEU
chr1	105181264	105184264	21.254	Neutral	CEU
chr1	105151264	105154264	27.3454	Neutral	CEU
chr1	105166264	105169264	19.7487	Neutral	CEU
chr1	105181264	105184264	21.254	Neutral	CEU
chr1	105187264	105190264	23.8888	Neutral	CEU
chr1	105190264	105193264	26.863	Neutral	CEU
chr1	105184264	105187264	23.3625	Neutral	CEU
chr1	105190264	105193264	26.863	Neutral	CEU
chr1	105193264	105196264	32.2112	Neutral	CEU
chr1	105196264	105199264	30.3234	Neutral	CEU
chr1	105202264	105205264	28.8315	Neutral	CEU
chr1	105205264	105208264	28.8409	Neutral	CEU
chr1	105208264	105211264	29.1421	Neutral	CEU
chr1	105211264	105214264	30.1691	Neutral	CEU
chr1	105214264	105217264	32.2292	Neutral	CEU
chr1	105199264	105202264	30.7005	Neutral	CEU
chr1	105217264	105220264	32.5818	Neutral	CEU
chr1	105400264	105403264	15.9875	Neutral	CEU
chr1	105403264	105406264	23.0386	Neutral	CEU
chr1	105406264	105409264	30.2716	Neutral	CEU
chr1	105409264	105412264	32.6189	Neutral	CEU
chr1	105415264	105418264	36.2993	Neutral	CEU
chr1	105418264	105421264	35.8288	Neutral	CEU
chr1	105421264	105424264	36.0568	Neutral	CEU
chr1	105424264	105427264	35.9388	Neutral	CEU
chr1	105427264	105430264	34.6876	Neutral	CEU
chr1	105397264	105400264	11.076	Neutral	CEU
chr1	105412264	105415264	34.3597	Neutral	CEU
chr1	105628264	105631264	26.1585	Neutral	CEU
chr1	105631264	105634264	32.8297	Neutral	CEU
chr1	105634264	105637264	37.7037	Neutral	CEU
chr1	105637264	105640264	40.0611	Neutral	CEU
chr1	105640264	105643264	45.9266	Neutral	CEU
chr1	105646264	105649264	50.2283	Neutral	CEU
chr1	105649264	105652264	50.5289	Neutral	CEU
chr1	105652264	105655264	50.801	Neutral	CEU
chr1	105655264	105658264	47.6297	Neutral	CEU
chr1	105661264	105664264	43.1566	Neutral	CEU
chr1	105664264	105667264	40.3023	Neutral	CEU
chr1	105667264	105670264	39.8033	Neutral	CEU
chr1	105658264	105661264	47.3731	Neutral	CEU
chr1	105643264	105646264	49.4727	Neutral	CEU
chr1	105667264	105670264	39.8033	Neutral	CEU
chr1	105670264	105673264	35.2038	Neutral	CEU
chr1	105673264	105676264	31.4309	Neutral	CEU
chr1	105679264	105682264	25.6393	Neutral	CEU
chr1	105682264	105685264	26.4361	Neutral	CEU
chr1	105685264	105688264	25.9371	Neutral	CEU
chr1	105688264	105691264	25.7651	Neutral	CEU
chr1	105694264	105697264	26.563	Neutral	CEU
chr1	105697264	105700264	24.5229	Neutral	CEU
chr1	105700264	105703264	26.3795	Neutral	CEU
chr1	105703264	105706264	28.9253	Neutral	CEU
chr1	105706264	105709264	33.0454	Neutral	CEU
chr1	105712264	105715264	39.7307	Neutral	CEU
chr1	105715264	105718264	40.4335	Neutral	CEU
chr1	105718264	105721264	38.9804	Neutral	CEU
chr1	105721264	105724264	38.7942	Neutral	CEU
chr1	105676264	105679264	28.8551	Neutral	CEU
chr1	105691264	105694264	25.3971	Neutral	CEU
chr1	105709264	105712264	36.6333	Neutral	CEU
chr1	105724264	105727264	39.1423	Neutral	CEU
chr1	106435681	106438681	19.4371	Neutral	CEU
chr1	106438681	106441681	18.58	Neutral	CEU
chr1	106441681	106444681	19.7266	Neutral	CEU
chr1	106447681	106450681	18.3003	Neutral	CEU
chr1	106450681	106453681	17.2227	Neutral	CEU
chr1	106453681	106456681	15.1745	Neutral	CEU
chr1	106456681	106459681	14.3621	Neutral	CEU
chr1	106444681	106447681	19.346	Neutral	CEU
chr1	106456681	106459681	14.3621	Neutral	CEU
chr1	106459681	106462681	11.5653	Neutral	CEU
chr1	106465681	106468681	11.7767	Neutral	CEU
chr1	106468681	106471681	9.70031	Neutral	CEU
chr1	106462681	106465681	11.0402	Neutral	CEU
chr1	106960681	106963681	28.6898	Neutral	CEU
chr1	106963681	106966681	27.1454	Neutral	CEU
chr1	106966681	106969681	26.0927	Neutral	CEU
chr1	106972681	106975681	24.3529	Neutral	CEU
chr1	106969681	106972681	24.7193	Neutral	CEU
chr1	106972681	106975681	24.3529	Neutral	CEU
chr1	106975681	106978681	23.0383	Neutral	CEU
chr1	163577935	163580935	14.1554	Neutral	CEU
chr1	163580935	163583935	14.3989	Neutral	CEU
chr1	163574935	163577935	14.4384	Neutral	CEU
chr1	163812646	163815646	29.6513	Neutral	CEU
chr1	163815646	163818646	27.9141	Neutral	CEU
chr1	163818646	163821646	22.3571	Neutral	CEU
chr1	163824646	163827646	19.89	Neutral	CEU
chr1	163827646	163830646	18.169	Neutral	CEU
chr1	163830646	163833646	16.0506	Neutral	CEU
chr1	163833646	163836646	16.4343	Neutral	CEU
chr1	163836646	163839646	16.9105	Neutral	CEU
chr1	163842646	163845646	18.4606	Neutral	CEU
chr1	163845646	163848646	19.2654	Neutral	CEU
chr1	163821646	163824646	20.5447	Neutral	CEU
chr1	163839646	163842646	16.4734	Neutral	CEU
chr1	164061646	164064646	35.169	Neutral	CEU
chr1	164064646	164067646	35.0737	Neutral	CEU
chr1	164070646	164073646	48.9548	Neutral	CEU
chr1	164073646	164076646	57.3031	Neutral	CEU
chr1	164076646	164079646	65.8892	Neutral	CEU
chr1	164079646	164082646	73.384	Neutral	CEU
chr1	164082646	164085646	76.1392	Neutral	CEU
chr1	164088646	164091646	68.7848	Neutral	CEU
chr1	164091646	164094646	66.9591	Neutral	CEU
chr1	164094646	164097646	64.7967	Neutral	CEU
chr1	164097646	164100646	56.6055	Neutral	CEU
chr1	164103646	164106646	35.2115	Neutral	CEU
chr1	164106646	164109646	26.782	Neutral	CEU
chr1	164109646	164112646	19.256	Neutral	CEU
chr1	164112646	164115646	11.5337	Neutral	CEU
chr1	164118646	164121646	11.5607	Neutral	CEU
chr1	164121646	164124646	13.6411	Neutral	CEU
chr1	164124646	164127646	13.7539	Neutral	CEU
chr1	164127646	164130646	14.3898	Neutral	CEU
chr1	164130646	164133646	14.1786	Neutral	CEU
chr1	164136646	164139646	15.9659	Neutral	CEU
chr1	164139646	164142646	16.1546	Neutral	CEU
chr1	164142646	164145646	17.018	Neutral	CEU
chr1	164145646	164148646	18.1474	Neutral	CEU
chr1	164151646	164154646	15.9476	Neutral	CEU
chr1	164154646	164157646	17.8763	Neutral	CEU
chr1	164157646	164160646	18.093	Neutral	CEU
chr1	164160646	164163646	20.388	Neutral	CEU
chr1	164163646	164166646	20.2167	Neutral	CEU
chr1	164169646	164172646	22.4951	Neutral	CEU
chr1	164172646	164175646	23.6739	Neutral	CEU
chr1	164067646	164070646	40.9464	Neutral	CEU
chr1	164085646	164088646	73.5382	Neutral	CEU
chr1	164115646	164118646	10.117	Neutral	CEU
chr1	164133646	164136646	15.6646	Neutral	CEU
chr1	164148646	164151646	17.1275	Neutral	CEU
chr1	164166646	164169646	20.523	Neutral	CEU
chr1	164100646	164103646	46.2084	Neutral	CEU
chr1	164388646	164391646	6.04386	Neutral	CEU
chr1	164391646	164394646	6.41016	Neutral	CEU
chr1	164397646	164400646	6.1418	Neutral	CEU
chr1	164400646	164403646	6.13505	Neutral	CEU
chr1	164403646	164406646	5.16659	Neutral	CEU
chr1	164406646	164409646	5.06056	Neutral	CEU
chr1	164394646	164397646	6.20898	Neutral	CEU
chr1	164409646	164412646	4.91319	Neutral	CEU
chr1	164415646	164418646	4.88006	Neutral	CEU
chr1	164418646	164421646	4.34292	Neutral	CEU
chr1	164421646	164424646	3.8598	Neutral	CEU
chr1	164424646	164427646	3.3496	Neutral	CEU
chr1	164430646	164433646	4.10324	Neutral	CEU
chr1	164433646	164436646	5.77557	Neutral	CEU
chr1	164436646	164439646	8.09822	Neutral	CEU
chr1	164439646	164442646	13.135	Neutral	CEU
chr1	164442646	164445646	15.9158	Neutral	CEU
chr1	164412646	164415646	5.33094	Neutral	CEU
chr1	164427646	164430646	2.95642	Neutral	CEU
chr1	188704074	188707074	27.4892	Neutral	CEU
chr1	188707074	188710074	27.927	Neutral	CEU
chr1	188713074	188716074	28.7347	Neutral	CEU
chr1	188716074	188719074	23.5139	Neutral	CEU
chr1	188719074	188722074	26.7647	Neutral	CEU
chr1	188722074	188725074	25.8478	Neutral	CEU
chr1	188728074	188731074	27.1096	Neutral	CEU
chr1	188731074	188734074	30.6377	Neutral	CEU
chr1	188734074	188737074	30.6684	Neutral	CEU
chr1	188710074	188713074	26.071	Neutral	CEU
chr1	188725074	188728074	24.8269	Neutral	CEU
chr1	193926567	193929567	18.2608	Neutral	CEU
chr1	193929567	193932567	18.5639	Neutral	CEU
chr1	193932567	193935567	19.0442	Neutral	CEU
chr1	193938567	193941567	19.4754	Neutral	CEU
chr1	193935567	193938567	19.2265	Neutral	CEU
chr1	194103567	194106567	12.4359	Neutral	CEU
chr1	194106567	194109567	13.231	Neutral	CEU
chr1	194109567	194112567	11.949	Neutral	CEU
chr1	194112567	194115567	12.7087	Neutral	CEU
chr1	194118567	194121567	13.5267	Neutral	CEU
chr1	194115567	194118567	13.0019	Neutral	CEU
chr1	194349567	194352567	28.9657	Neutral	CEU
chr1	194352567	194355567	29.3065	Neutral	CEU
chr1	194355567	194358567	26.4198	Neutral	CEU
chr1	194358567	194361567	24.3063	Neutral	CEU
chr1	194364567	194367567	25.4113	Neutral	CEU
chr1	194367567	194370567	28.7914	Neutral	CEU
chr1	194370567	194373567	39.4549	Neutral	CEU
chr1	194373567	194376567	51.2758	Neutral	CEU
chr1	194376567	194379567	57.8622	Neutral	CEU
chr1	194361567	194364567	23.4523	Neutral	CEU
chr1	194511567	194514567	15.7293	Neutral	CEU
chr1	194514567	194517567	16.2913	Neutral	CEU
chr1	194508567	194511567	16.0418	Neutral	CEU
chr1	194517567	194520567	16.0168	Neutral	CEU
chr1	194520567	194523567	15.1475	Neutral	CEU
chr1	194523567	194526567	13.3266	Neutral	CEU
chr1	194529567	194532567	11.7158	Neutral	CEU
chr1	194532567	194535567	11.1178	Neutral	CEU
chr1	194535567	194538567	12.2897	Neutral	CEU
chr1	194538567	194541567	12.9626	Neutral	CEU
chr1	194544567	194547567	16.3932	Neutral	CEU
chr1	194547567	194550567	18.7238	Neutral	CEU
chr1	194550567	194553567	21.0201	Neutral	CEU
chr1	194553567	194556567	23.3949	Neutral	CEU
chr1	194556567	194559567	25.51	Neutral	CEU
chr1	194562567	194565567	26.7703	Neutral	CEU
chr1	194565567	194568567	26.0952	Neutral	CEU
chr1	194568567	194571567	27.5089	Neutral	CEU
chr1	194526567	194529567	12.7809	Neutral	CEU
chr1	194541567	194544567	14.5925	Neutral	CEU
chr1	194559567	194562567	26.1279	Neutral	CEU
chr1	195144567	195147567	36.059	Neutral	CEU
chr1	195150567	195153567	30.0351	Neutral	CEU
chr1	195153567	195156567	26.9568	Neutral	CEU
chr1	195156567	195159567	23.919	Neutral	CEU
chr1	195147567	195150567	30.622	Neutral	CEU
chr1	208634638	208637638	13.451	Neutral	CEU
chr1	208637638	208640638	13.109	Neutral	CEU
chr1	208640638	208643638	12.8546	Neutral	CEU
chr1	208643638	208646638	13.0112	Neutral	CEU
chr1	208646638	208649638	16.6746	Neutral	CEU
chr1	208652638	208655638	20.5384	Neutral	CEU
chr1	208655638	208658638	22.233	Neutral	CEU
chr1	208658638	208661638	22.6797	Neutral	CEU
chr1	208661638	208664638	25.206	Neutral	CEU
chr1	208667638	208670638	26.3342	Neutral	CEU
chr1	208670638	208673638	27.2271	Neutral	CEU
chr1	208673638	208676638	26.4803	Neutral	CEU
chr1	208676638	208679638	23.7683	Neutral	CEU
chr1	208679638	208682638	23.463	Neutral	CEU
chr1	208631638	208634638	16.3274	Neutral	CEU
chr1	208649638	208652638	17.5456	Neutral	CEU
chr1	208664638	208667638	25.0878	Neutral	CEU
chr1	208688638	208691638	25.3738	Neutral	CEU
chr1	208691638	208694638	22.9412	Neutral	CEU
chr1	208694638	208697638	25.3276	Neutral	CEU
chr1	208700638	208703638	23.2548	Neutral	CEU
chr1	208703638	208706638	25.2099	Neutral	CEU
chr1	208706638	208709638	24.8001	Neutral	CEU
chr1	208709638	208712638	25.522	Neutral	CEU
chr1	208712638	208715638	22.5763	Neutral	CEU
chr1	208718638	208721638	16.4918	Neutral	CEU
chr1	208721638	208724638	17.8115	Neutral	CEU
chr1	208724638	208727638	15.2034	Neutral	CEU
chr1	208727638	208730638	15.4132	Neutral	CEU
chr1	208733638	208736638	14.303	Neutral	CEU
chr1	208736638	208739638	14.2109	Neutral	CEU
chr1	208739638	208742638	14.74	Neutral	CEU
chr1	208742638	208745638	16.3455	Neutral	CEU
chr1	208697638	208700638	24.0997	Neutral	CEU
chr1	208715638	208718638	19.2551	Neutral	CEU
chr1	208730638	208733638	15.7881	Neutral	CEU
chr1	208745638	208748638	18.4495	Neutral	CEU
chr1	208767532	208770532	23.8858	Neutral	CEU
chr1	208770532	208773532	21.3432	Neutral	CEU
chr1	208773532	208776532	21.9705	Neutral	CEU
chr1	208815532	208818532	13.6013	Neutral	CEU
chr1	208818532	208821532	11.0872	Neutral	CEU
chr1	208821532	208824532	9.87135	Neutral	CEU
chr1	208824532	208827532	5.28549	Neutral	CEU
chr1	208830532	208833532	5.29029	Neutral	CEU
chr1	208833532	208836532	4.737	Neutral	CEU
chr1	208836532	208839532	5.09836	Neutral	CEU
chr1	208839532	208842532	5.68931	Neutral	CEU
chr1	208842532	208845532	6.22012	Neutral	CEU
chr1	208827532	208830532	4.79192	Neutral	CEU
chr1	208854532	208857532	6.67379	Neutral	CEU
chr1	208857532	208860532	8.69245	Neutral	CEU
chr1	208863532	208866532	9.02123	Neutral	CEU
chr1	208866532	208869532	8.75489	Neutral	CEU
chr1	208869532	208872532	8.55412	Neutral	CEU
chr1	208860532	208863532	9.70609	Neutral	CEU
chr1	208869532	208872532	8.55412	Neutral	CEU
chr1	208869532	208872532	8.55412	Neutral	CEU
chr1	208872532	208875532	9.15183	Neutral	CEU
chr1	208875532	208878532	8.34514	Neutral	CEU
chr1	208881532	208884532	9.32705	Neutral	CEU
chr1	208884532	208887532	9.89085	Neutral	CEU
chr1	208887532	208890532	7.7512	Neutral	CEU
chr1	208890532	208893532	7.59833	Neutral	CEU
chr1	208878532	208881532	8.6749	Neutral	CEU
chr1	208890532	208893532	7.59833	Neutral	CEU
chr1	208908532	208911532	7.68549	Neutral	CEU
chr1	208914532	208917532	11.2163	Neutral	CEU
chr1	208917532	208920532	13.0849	Neutral	CEU
chr1	208920532	208923532	15.1737	Neutral	CEU
chr1	208923532	208926532	18.0294	Neutral	CEU
chr1	208929532	208932532	19.5437	Neutral	CEU
chr1	208932532	208935532	23.3809	Neutral	CEU
chr1	208935532	208938532	25.8342	Neutral	CEU
chr1	208938532	208941532	26.9358	Neutral	CEU
chr1	208941532	208944532	29.3334	Neutral	CEU
chr1	208947532	208950532	30.0541	Neutral	CEU
chr1	208950532	208953532	27.8789	Neutral	CEU
chr1	208953532	208956532	26.8856	Neutral	CEU
chr1	208956532	208959532	28.834	Neutral	CEU
chr1	208962532	208965532	37.7061	Neutral	CEU
chr1	208965532	208968532	36.1679	Neutral	CEU
chr1	208968532	208971532	34.4565	Neutral	CEU
chr1	208971532	208974532	32.0892	Neutral	CEU
chr1	208974532	208977532	29.3652	Neutral	CEU
chr1	208980532	208983532	29.2846	Neutral	CEU
chr1	208983532	208986532	29.2171	Neutral	CEU
chr1	208986532	208989532	26.1494	Neutral	CEU
chr1	208989532	208992532	19.6077	Neutral	CEU
chr1	208911532	208914532	8.38295	Neutral	CEU
chr1	208944532	208947532	29.6537	Neutral	CEU
chr1	208959532	208962532	36.0862	Neutral	CEU
chr1	208977532	208980532	27.9619	Neutral	CEU
chr1	208926532	208929532	20.0777	Neutral	CEU
chr1	208989532	208992532	19.6077	Neutral	CEU
chr1	208995532	208998532	15.966	Neutral	CEU
chr1	208998532	209001532	15.5533	Neutral	CEU
chr1	209001532	209004532	14.6401	Neutral	CEU
chr1	209004532	209007532	15.3407	Neutral	CEU
chr1	209007532	209010532	15.22	Neutral	CEU
chr1	209013532	209016532	14.1026	Neutral	CEU
chr1	209016532	209019532	14.1055	Neutral	CEU
chr1	209019532	209022532	15.9669	Neutral	CEU
chr1	209022532	209025532	16.407	Neutral	CEU
chr1	208992532	208995532	15.4787	Neutral	CEU
chr1	209010532	209013532	14.2801	Neutral	CEU
chr1	209043532	209046532	21.3087	Neutral	CEU
chr1	209046532	209049532	22.0062	Neutral	CEU
chr1	209049532	209052532	21.2659	Neutral	CEU
chr1	209052532	209055532	20.3395	Neutral	CEU
chr1	209055532	209058532	21.4331	Neutral	CEU
chr1	209061532	209064532	22.7844	Neutral	CEU
chr1	209064532	209067532	24.5845	Neutral	CEU
chr1	209067532	209070532	25.2023	Neutral	CEU
chr1	209070532	209073532	22.1534	Neutral	CEU
chr1	209076532	209079532	25.3936	Neutral	CEU
chr1	209079532	209082532	24.2817	Neutral	CEU
chr1	209082532	209085532	23.363	Neutral	CEU
chr1	209040532	209043532	22.4592	Neutral	CEU
chr1	209073532	209076532	23.3434	Neutral	CEU
chr1	209058532	209061532	22.5385	Neutral	CEU
chr1	209082532	209085532	23.363	Neutral	CEU
chr1	209085532	209088532	27.5509	Neutral	CEU
chr1	209088532	209091532	24.4368	Neutral	CEU
chr1	209094532	209097532	25.0671	Neutral	CEU
chr1	209097532	209100532	26.7764	Neutral	CEU
chr1	209100532	209103532	29.5534	Neutral	CEU
chr1	209103532	209106532	31.5553	Neutral	CEU
chr1	209109532	209112532	29.3415	Neutral	CEU
chr1	209112532	209115532	30.2819	Neutral	CEU
chr1	209115532	209118532	26.2661	Neutral	CEU
chr1	209118532	209121532	26.745	Neutral	CEU
chr1	209121532	209124532	26.7411	Neutral	CEU
chr1	209091532	209094532	24.8088	Neutral	CEU
chr1	209106532	209109532	30.0925	Neutral	CEU
chr1	213649515	213652515	20.0922	Neutral	CEU
chr1	213652515	213655515	22.4991	Neutral	CEU
chr1	213655515	213658515	26.7647	Neutral	CEU
chr1	213658515	213661515	31.6358	Neutral	CEU
chr1	213658515	213661515	31.6358	Neutral	CEU
chr1	213664515	213667515	33.0127	Neutral	CEU
chr1	213661515	213664515	32.1314	Neutral	CEU
chr1	235132565	235135565	18.6341	Neutral	CEU
chr1	235135565	235138565	18.4477	Neutral	CEU
chr1	235138565	235141565	18.3898	Neutral	CEU
chr1	235144565	235147565	17.6115	Neutral	CEU
chr1	235147565	235150565	18.7348	Neutral	CEU
chr1	235150565	235153565	19.0067	Neutral	CEU
chr1	235153565	235156565	22.5955	Neutral	CEU
chr1	235159565	235162565	30.0723	Neutral	CEU
chr1	235162565	235165565	31.9039	Neutral	CEU
chr1	235165565	235168565	31.2237	Neutral	CEU
chr1	235168565	235171565	33.2418	Neutral	CEU
chr1	235171565	235174565	34.5556	Neutral	CEU
chr1	235177565	235180565	32.0512	Neutral	CEU
chr1	235180565	235183565	30.6514	Neutral	CEU
chr1	235183565	235186565	26.2153	Neutral	CEU
chr1	235186565	235189565	20.7076	Neutral	CEU
chr1	235156565	235159565	26.6731	Neutral	CEU
chr1	235174565	235177565	34.7941	Neutral	CEU
chr1	235141565	235144565	18.7101	Neutral	CEU
chr1	235186565	235189565	20.7076	Neutral	CEU
chr1	235189565	235192565	13.8968	Neutral	CEU
chr1	235189565	235192565	13.8968	Neutral	CEU
chr1	237194750	237197750	19.5282	Neutral	CEU
chr1	237197750	237200750	19.4874	Neutral	CEU
chr1	237200750	237203750	21.9555	Neutral	CEU
chr1	237203750	237206750	23.5532	Neutral	CEU
chr1	238782666	238785666	35.4657	Neutral	CEU
chr1	238785666	238788666	30.6145	Neutral	CEU
chr1	238788666	238791666	26.6864	Neutral	CEU
chr1	238791666	238794666	22.5654	Neutral	CEU
chr1	238797666	238800666	18.8485	Neutral	CEU
chr1	238800666	238803666	17.8679	Neutral	CEU
chr1	238803666	238806666	19.3893	Neutral	CEU
chr1	238794666	238797666	18.9985	Neutral	CEU
chr1	238854666	238857666	36.2447	Neutral	CEU
chr1	238857666	238860666	35.969	Neutral	CEU
chr1	238863666	238866666	34.3389	Neutral	CEU
chr1	238866666	238869666	35.1127	Neutral	CEU
chr1	238869666	238872666	22.3167	Neutral	CEU
chr1	238872666	238875666	18.9871	Neutral	CEU
chr1	238875666	238878666	19.0269	Neutral	CEU
chr1	238881666	238884666	25.4743	Neutral	CEU
chr1	238884666	238887666	25.9607	Neutral	CEU
chr1	238887666	238890666	28.7288	Neutral	CEU
chr1	238890666	238893666	31.738	Neutral	CEU
chr1	238896666	238899666	40.4231	Neutral	CEU
chr1	238899666	238902666	41.3263	Neutral	CEU
chr1	238902666	238905666	42.2913	Neutral	CEU
chr1	238905666	238908666	46.7724	Neutral	CEU
chr1	238911666	238914666	46.785	Neutral	CEU
chr1	238914666	238917666	50.4658	Neutral	CEU
chr1	238917666	238920666	48.8933	Neutral	CEU
chr1	238860666	238863666	37.4372	Neutral	CEU
chr1	238878666	238881666	21.5108	Neutral	CEU
chr1	238893666	238896666	39.5005	Neutral	CEU
chr1	238908666	238911666	49.1633	Neutral	CEU
chr1	238917666	238920666	48.8933	Neutral	CEU
chr1	238920666	238923666	47.7663	Neutral	CEU
chr1	238923666	238926666	41.3183	Neutral	CEU
chr1	238929666	238932666	40.1678	Neutral	CEU
chr1	238932666	238935666	39.9458	Neutral	CEU
chr1	238935666	238938666	36.2234	Neutral	CEU
chr1	238938666	238941666	33.5678	Neutral	CEU
chr1	238944666	238947666	35.7685	Neutral	CEU
chr1	238947666	238950666	37.1868	Neutral	CEU
chr1	238950666	238953666	36.9312	Neutral	CEU
chr1	238953666	238956666	37.0008	Neutral	CEU
chr1	238956666	238959666	39.4645	Neutral	CEU
chr1	238962666	238965666	35.7357	Neutral	CEU
chr1	238965666	238968666	36.6829	Neutral	CEU
chr1	238968666	238971666	35.9303	Neutral	CEU
chr1	238971666	238974666	30.7871	Neutral	CEU
chr1	238977666	238980666	28.9582	Neutral	CEU
chr1	238980666	238983666	28.327	Neutral	CEU
chr1	238983666	238986666	28.5507	Neutral	CEU
chr1	238986666	238989666	26.2846	Neutral	CEU
chr1	238989666	238992666	27.3513	Neutral	CEU
chr1	238995666	238998666	33.274	Neutral	CEU
chr1	238998666	239001666	35.6114	Neutral	CEU
chr1	239001666	239004666	38.1717	Neutral	CEU
chr1	239004666	239007666	38.2546	Neutral	CEU
chr1	239010666	239013666	40.3524	Neutral	CEU
chr1	238926666	238929666	39.5921	Neutral	CEU
chr1	238959666	238962666	39.1575	Neutral	CEU
chr1	238974666	238977666	30.1751	Neutral	CEU
chr1	238992666	238995666	31.393	Neutral	CEU
chr1	239007666	239010666	38.9923	Neutral	CEU
chr1	238941666	238944666	37.4542	Neutral	CEU
chr1	239214666	239217666	47.3267	Neutral	CEU
chr1	239217666	239220666	44.1794	Neutral	CEU
chr1	239223666	239226666	38.9149	Neutral	CEU
chr1	239226666	239229666	31.4055	Neutral	CEU
chr1	239229666	239232666	26.3839	Neutral	CEU
chr1	239232666	239235666	23.8301	Neutral	CEU
chr1	239235666	239238666	19.3022	Neutral	CEU
chr1	239241666	239244666	23.3944	Neutral	CEU
chr1	239220666	239223666	42.5394	Neutral	CEU
chr1	239238666	239241666	19.9071	Neutral	CEU
chr1	239241666	239244666	23.3944	Neutral	CEU
chr1	239244666	239247666	25.5007	Neutral	CEU
chr1	239247666	239250666	27.7259	Neutral	CEU
chr1	239250666	239253666	34.0409	Neutral	CEU
chr1	239250666	239253666	34.0409	Neutral	CEU
chr1	239256666	239259666	40.4103	Neutral	CEU
chr1	239259666	239262666	40.4975	Neutral	CEU
chr1	239262666	239265666	41.3582	Neutral	CEU
chr1	239265666	239268666	41.5222	Neutral	CEU
chr1	239268666	239271666	39.5	Neutral	CEU
chr1	239274666	239277666	33.2222	Neutral	CEU
chr1	239277666	239280666	30.7745	Neutral	CEU
chr1	239280666	239283666	24.9776	Neutral	CEU
chr1	239283666	239286666	19.8233	Neutral	CEU
chr1	239289666	239292666	20.7782	Neutral	CEU
chr1	239292666	239295666	22.1522	Neutral	CEU
chr1	239295666	239298666	25.2865	Neutral	CEU
chr1	239298666	239301666	26.2001	Neutral	CEU
chr1	239301666	239304666	27.2746	Neutral	CEU
chr1	239307666	239310666	26.3915	Neutral	CEU
chr1	239310666	239313666	26.1982	Neutral	CEU
chr1	239313666	239316666	26.6503	Neutral	CEU
chr1	239316666	239319666	28.8687	Neutral	CEU
chr1	239322666	239325666	25.5386	Neutral	CEU
chr1	239325666	239328666	25.7146	Neutral	CEU
chr1	239328666	239331666	27.4947	Neutral	CEU
chr1	239331666	239334666	28.2445	Neutral	CEU
chr1	239337666	239340666	30.5338	Neutral	CEU
chr1	239340666	239343666	30.0759	Neutral	CEU
chr1	239343666	239346666	28.4391	Neutral	CEU
chr1	239346666	239349666	24.4726	Neutral	CEU
chr1	239349666	239352666	23.9649	Neutral	CEU
chr1	239355666	239358666	17.157	Neutral	CEU
chr1	239358666	239361666	14.3966	Neutral	CEU
chr1	239361666	239364666	13.3203	Neutral	CEU
chr1	239364666	239367666	11.8338	Neutral	CEU
chr1	239253666	239256666	39.7337	Neutral	CEU
chr1	239271666	239274666	34.9172	Neutral	CEU
chr1	239286666	239289666	19.0637	Neutral	CEU
chr1	239304666	239307666	26.0072	Neutral	CEU
chr1	239319666	239322666	27.6695	Neutral	CEU
chr1	239352666	239355666	21.2613	Neutral	CEU
chr1	239334666	239337666	29.9046	Neutral	CEU
chr1	239415666	239418666	15.2102	Neutral	CEU
chr1	239421666	239424666	19.7335	Neutral	CEU
chr1	239418666	239421666	15.871	Neutral	CEU
chr1	239454666	239457666	20.421	Neutral	CEU
chr1	239457666	239460666	20.5893	Neutral	CEU
chr1	239460666	239463666	20.1532	Neutral	CEU
chr1	242845771	242848771	42.5186	Neutral	CEU
chr1	242848771	242851771	43.7002	Neutral	CEU
chr1	242851771	242854771	41.6997	Neutral	CEU
chr1	242854771	242857771	41.1977	Neutral	CEU
chr1	242860771	242863771	41.1094	Neutral	CEU
chr1	242863771	242866771	40.0252	Neutral	CEU
chr1	242866771	242869771	38.588	Neutral	CEU
chr1	242869771	242872771	36.3254	Neutral	CEU
chr1	242872771	242875771	31.4956	Neutral	CEU
chr1	242878771	242881771	32.3669	Neutral	CEU
chr1	242881771	242884771	32.3491	Neutral	CEU
chr1	242884771	242887771	27.3274	Neutral	CEU
chr1	242887771	242890771	23.3411	Neutral	CEU
chr1	242893771	242896771	19.3911	Neutral	CEU
chr1	242896771	242899771	19.8795	Neutral	CEU
chr1	242899771	242902771	20.2707	Neutral	CEU
chr1	242902771	242905771	23.2844	Neutral	CEU
chr1	242905771	242908771	23.0074	Neutral	CEU
chr1	242911771	242914771	23.3733	Neutral	CEU
chr1	242914771	242917771	28.0227	Neutral	CEU
chr1	242842771	242845771	43.0628	Neutral	CEU
chr1	242857771	242860771	38.8082	Neutral	CEU
chr1	242890771	242893771	17.4527	Neutral	CEU
chr1	242908771	242911771	21.5208	Neutral	CEU
chr1	242875771	242878771	32.4181	Neutral	CEU
chr1	242914771	242917771	28.0227	Neutral	CEU
chr1	242917771	242920771	29.2251	Neutral	CEU
chr1	242917771	242920771	29.2251	Neutral	CEU
chr1	242920771	242923771	36.3122	Neutral	CEU
chr1	242926771	242929771	37.339	Neutral	CEU
chr1	242929771	242932771	36.8274	Neutral	CEU
chr1	242932771	242935771	36.0995	Neutral	CEU
chr1	242935771	242938771	35.8494	Neutral	CEU
chr1	242923771	242926771	36.6068	Neutral	CEU
chr1	244319537	244322537	24.3289	Neutral	CEU
chr1	244322537	244325537	24.0556	Neutral	CEU
chr1	244325537	244328537	23.914	Neutral	CEU
chr1	244328537	244331537	20.4203	Neutral	CEU
chr1	244331537	244334537	17.5465	Neutral	CEU
chr1	244337537	244340537	17.1032	Neutral	CEU
chr1	244340537	244343537	17.2108	Neutral	CEU
chr1	244343537	244346537	18.3953	Neutral	CEU
chr1	244346537	244349537	19.9367	Neutral	CEU
chr1	244334537	244337537	14.9291	Neutral	CEU
chr1	244316537	244319537	24.4022	Neutral	CEU
chr1	244352537	244355537	20.8806	Neutral	CEU
chr1	244349537	244352537	21.2228	Neutral	CEU
chr1	244355537	244358537	21.8327	Neutral	CEU
chr1	244358537	244361537	27.6442	Neutral	CEU
chr1	244361537	244364537	31.3495	Neutral	CEU
chr1	244367537	244370537	36.4374	Neutral	CEU
chr1	244370537	244373537	38.9745	Neutral	CEU
chr1	244373537	244376537	36.3758	Neutral	CEU
chr1	244376537	244379537	38.41	Neutral	CEU
chr1	244379537	244382537	36.6813	Neutral	CEU
chr1	244385537	244388537	39.1243	Neutral	CEU
chr1	244388537	244391537	34.9134	Neutral	CEU
chr1	244364537	244367537	34.7935	Neutral	CEU
chr1	244382537	244385537	39.4302	Neutral	CEU
chr1	244388537	244391537	34.9134	Neutral	CEU
chr1	244391537	244394537	32.1878	Neutral	CEU
chr1	244391537	244394537	32.1878	Neutral	CEU
chr1	244391537	244394537	32.1878	Neutral	CEU
chr1	244391537	244394537	32.1878	Neutral	CEU
chr1	244394537	244397537	30.6457	Neutral	CEU
chr1	244400537	244403537	25.5418	Neutral	CEU
chr1	244403537	244406537	25.2201	Neutral	CEU
chr1	244406537	244409537	21.0913	Neutral	CEU
chr1	244409537	244412537	20.6411	Neutral	CEU
chr1	244412537	244415537	18.3762	Neutral	CEU
chr1	244418537	244421537	15.3133	Neutral	CEU
chr1	244421537	244424537	14.2552	Neutral	CEU
chr1	244397537	244400537	27.0392	Neutral	CEU
chr1	244415537	244418537	16.2828	Neutral	CEU
chr1	244505537	244508537	59.1664	Neutral	CEU
chr1	244508537	244511537	57.0772	Neutral	CEU
chr1	244511537	244514537	58.322	Neutral	CEU
chr1	244514537	244517537	58.0572	Neutral	CEU
chr2	2540633	2543633	31.8168	Neutral	CEU
chr2	2543633	2546633	31.3884	Neutral	CEU
chr2	2546633	2549633	29.6001	Neutral	CEU
chr2	2549633	2552633	31.2977	Neutral	CEU
chr2	2552633	2555633	31.1018	Neutral	CEU
chr2	2558633	2561633	27.1829	Neutral	CEU
chr2	2561633	2564633	26.6361	Neutral	CEU
[truncated: 52,057 more rows]

## Sheet: Fst
#This data set contains the Fst (population differentiation) data values for the target SNP region and the neutral regions on chromosome 1, between the populations of Han Chinese (CHB), Europeans (CEU) and Yorubans (YRI).
Chromosome	Position	Fst	Region	Population
1	152587917	0.00505354	Target	CEUvYRI
1	152587933	0.1666	Target	CEUvYRI
1	152588078	0.161346	Target	CEUvYRI
1	152588317	0.00585669	Target	CEUvYRI
1	152588525	0.3469	Target	CEUvYRI
1	152588559	0.114991	Target	CEUvYRI
1	152588667	0.0113134	Target	CEUvYRI
1	152588771	0.136817	Target	CEUvYRI
1	152588793	0.0358685	Target	CEUvYRI
1	152588874	0.172286	Target	CEUvYRI
1	152588893	0.0495102	Target	CEUvYRI
1	152589057	0.00858504	Target	CEUvYRI
1	152589075	0.00312835	Target	CEUvYRI
1	152589101	0.0004	Target	CEUvYRI
1	152589434	0.0176425	Target	CEUvYRI
1	152589817	0.0104283	Target	CEUvYRI
1	152589833	0.0272614	Target	CEUvYRI
1	152589927	-0.004	Target	CEUvYRI
1	152589937	0.0368803	Target	CEUvYRI
1	152589951	0.0945937	Target	CEUvYRI
1	152590074	0.0368803	Target	CEUvYRI
1	152590124	0.0633323	Target	CEUvYRI
1	152590187	0.1487	Target	CEUvYRI
1	152590352	0.0236543	Target	CEUvYRI
1	152590444	0.1487	Target	CEUvYRI
1	152590565	0.0247094	Target	CEUvYRI
1	152590663	0.104682	Target	CEUvYRI
1	152590750	0.147946	Target	CEUvYRI
1	152590886	0.1663	Target	CEUvYRI
1	152590890	0.144013	Target	CEUvYRI
1	152590894	0.0273315	Target	CEUvYRI
1	152590943	0.111237	Target	CEUvYRI
1	152590955	0.00504409	Target	CEUvYRI
1	152591024	0.147946	Target	CEUvYRI
1	152591142	0.147946	Target	CEUvYRI
1	152591200	0.147946	Target	CEUvYRI
1	152591359	-0.0002	Target	CEUvYRI
1	152591363	0.0378197	Target	CEUvYRI
1	152591413	0.0115992	Target	CEUvYRI
1	152591428	0.0325756	Target	CEUvYRI
1	152591446	0.147946	Target	CEUvYRI
1	152591562	0.144013	Target	CEUvYRI
1	152591647	0.1487	Target	CEUvYRI
1	152591745	-0.0002	Target	CEUvYRI
1	152591953	0.1487	Target	CEUvYRI
1	152591954	0.0220764	Target	CEUvYRI
1	152591964	0.0056622	Target	CEUvYRI
1	152592184	0.1487	Target	CEUvYRI
1	152592262	0.029111	Target	CEUvYRI
1	152592281	0.1487	Target	CEUvYRI
1	152592360	-0.0002	Target	CEUvYRI
1	152592420	0.029111	Target	CEUvYRI
1	152592547	0.00448976	Target	CEUvYRI
1	152592691	0.0724913	Target	CEUvYRI
1	152592828	0.1487	Target	CEUvYRI
1	152592892	0.126424	Target	CEUvYRI
1	152592934	0.029111	Target	CEUvYRI
1	152592978	0.1487	Target	CEUvYRI
1	152593024	0.1487	Target	CEUvYRI
1	152593081	0.1487	Target	CEUvYRI
1	152593087	0.1487	Target	CEUvYRI
1	152593292	0.14401	Target	CEUvYRI
1	152593307	0.0361457	Target	CEUvYRI
1	152593437	0.1487	Target	CEUvYRI
1	152593440	0.0889055	Target	CEUvYRI
1	152593444	0.14401	Target	CEUvYRI
1	152593476	0.00448976	Target	CEUvYRI
1	152593485	-0.0002	Target	CEUvYRI
1	152593549	0.114699	Target	CEUvYRI
1	152587914	-0.0005	Target	YRIvCHB
1	152587917	0.00581102	Target	YRIvCHB
1	152587933	0.158538	Target	YRIvCHB
1	152588078	0.128245	Target	YRIvCHB
1	152588525	0.3891	Target	YRIvCHB
1	152588559	0.161798	Target	YRIvCHB
1	152588667	0.0143583	Target	YRIvCHB
1	152588771	0.131081	Target	YRIvCHB
1	152588793	0.0389315	Target	YRIvCHB
1	152588874	0.0727197	Target	YRIvCHB
1	152588893	0.0542898	Target	YRIvCHB
1	152588934	-0.001	Target	YRIvCHB
1	152589057	0.0235732	Target	YRIvCHB
1	152589075	0.00207165	Target	YRIvCHB
1	152589434	-0.001	Target	YRIvCHB
1	152589817	0.0117992	Target	YRIvCHB
1	152589833	0.030248	Target	YRIvCHB
1	152589927	0.00564961	Target	YRIvCHB
1	152589937	0.0265583	Target	YRIvCHB
1	152589951	0.0351677	Target	YRIvCHB
1	152590074	0.0400874	Target	YRIvCHB
1	152590124	0.138481	Target	YRIvCHB
1	152590187	0.1557	Target	YRIvCHB
1	152590438	-0.0005	Target	YRIvCHB
1	152590444	0.1557	Target	YRIvCHB
1	152590565	0.0696055	Target	YRIvCHB
1	152590663	0.111423	Target	YRIvCHB
1	152590750	0.1557	Target	YRIvCHB
1	152590886	0.171984	Target	YRIvCHB
1	152590890	0.2227	Target	YRIvCHB
1	152590894	0.0303299	Target	YRIvCHB
1	152590943	0.0460693	Target	YRIvCHB
1	152590955	0.00584646	Target	YRIvCHB
1	152591024	0.154496	Target	YRIvCHB
1	152591142	0.154496	Target	YRIvCHB
1	152591200	0.154496	Target	YRIvCHB
1	152591359	0.0006	Target	YRIvCHB
1	152591363	0.0408228	Target	YRIvCHB
1	152591428	0.0355764	Target	YRIvCHB
1	152591446	0.154496	Target	YRIvCHB
1	152591562	0.2227	Target	YRIvCHB
1	152591647	0.154496	Target	YRIvCHB
1	152591953	0.1557	Target	YRIvCHB
1	152591954	0.0238039	Target	YRIvCHB
1	152591993	0.00426378	Target	YRIvCHB
1	152592184	0.1557	Target	YRIvCHB
1	152592262	0.0006	Target	YRIvCHB
1	152592281	0.1557	Target	YRIvCHB
1	152592360	0.0006	Target	YRIvCHB
1	152592420	0.0006	Target	YRIvCHB
1	152592547	0.00548504	Target	YRIvCHB
1	152592828	0.1557	Target	YRIvCHB
1	152592892	0.152036	Target	YRIvCHB
1	152592934	0.0006	Target	YRIvCHB
1	152592978	0.154496	Target	YRIvCHB
1	152593024	0.159743	Target	YRIvCHB
1	152593081	0.154496	Target	YRIvCHB
1	152593087	0.154496	Target	YRIvCHB
1	152593292	0.2227	Target	YRIvCHB
1	152593307	0.00234882	Target	YRIvCHB
1	152593437	0.154496	Target	YRIvCHB
1	152593440	0.0950362	Target	YRIvCHB
1	152593444	0.2227	Target	YRIvCHB
1	152593476	0.00584646	Target	YRIvCHB
1	152593485	0.0006	Target	YRIvCHB
1	152593549	0.121269	Target	YRIvCHB
1	152587914	-0.000790551	Target	CHBvCEU
1	152587933	-0.0060378	Target	CHBvCEU
1	152588078	-0.00472598	Target	CHBvCEU
1	152588317	0.00708032	Target	CHBvCEU
1	152588525	-0.000977953	Target	CHBvCEU
1	152588559	-0.00116535	Target	CHBvCEU
1	152588771	-0.0066	Target	CHBvCEU
1	152588874	0.0172	Target	CHBvCEU
1	152588934	-0.000790551	Target	CHBvCEU
1	152589057	0.000722047	Target	CHBvCEU
1	152589075	0.0251	Target	CHBvCEU
1	152589101	0.00153465	Target	CHBvCEU
1	152589434	0.000925197	Target	CHBvCEU
1	152589927	0.000722047	Target	CHBvCEU
1	152589937	-0.0007	Target	CHBvCEU
1	152589951	0.0106764	Target	CHBvCEU
1	152590124	0.0146559	Target	CHBvCEU
1	152590187	-0.0056	Target	CHBvCEU
1	152590352	0.0254591	Target	CHBvCEU
1	152590438	-0.00154882	Target	CHBvCEU
1	152590444	-0.0056	Target	CHBvCEU
1	152590565	0.1659	Target	CHBvCEU
1	152590663	-0.0056	Target	CHBvCEU
1	152590750	-0.0056	Target	CHBvCEU
1	152590886	-0.0056	Target	CHBvCEU
1	152590890	0.0146559	Target	CHBvCEU
1	152590943	0.00925433	Target	CHBvCEU
1	152591024	-0.0056	Target	CHBvCEU
1	152591142	-0.0056	Target	CHBvCEU
1	152591200	-0.0056	Target	CHBvCEU
1	152591413	0.0134472	Target	CHBvCEU
1	152591446	-0.0056	Target	CHBvCEU
1	152591562	0.0149	Target	CHBvCEU
1	152591647	-0.0056	Target	CHBvCEU
1	152591745	0.000695276	Target	CHBvCEU
1	152591953	-0.0056	Target	CHBvCEU
1	152591964	0.00699055	Target	CHBvCEU
1	152591993	0.00408504	Target	CHBvCEU
1	152592184	-0.0056	Target	CHBvCEU
1	152592262	0.00736063	Target	CHBvCEU
1	152592281	-0.0056	Target	CHBvCEU
1	152592420	0.00736063	Target	CHBvCEU
1	152592691	0.0767	Target	CHBvCEU
1	152592828	-0.0056	Target	CHBvCEU
1	152592892	-0.00495197	Target	CHBvCEU
1	152592934	0.00736063	Target	CHBvCEU
1	152592978	-0.0056	Target	CHBvCEU
1	152593024	-0.0056	Target	CHBvCEU
1	152593081	-0.0056	Target	CHBvCEU
1	152593087	-0.0056	Target	CHBvCEU
1	152593292	0.0149	Target	CHBvCEU
1	152593307	0.00795905	Target	CHBvCEU
1	152593437	-0.0056	Target	CHBvCEU
1	152593444	0.0149	Target	CHBvCEU
1	152593549	-0.0056	Target	CHBvCEU
1	4015381	0.0275189	Neutral	YRIvCHB
1	4015462	0.054278	Neutral	YRIvCHB
1	4015512	0.00447638	Neutral	YRIvCHB
1	4015517	0.000129134	Neutral	YRIvCHB
1	4015542	0.0182032	Neutral	YRIvCHB
1	4015667	0.0166315	Neutral	YRIvCHB
1	4015677	0.000129134	Neutral	YRIvCHB
1	4015819	0.0244898	Neutral	YRIvCHB
1	4015895	-0.0038	Neutral	YRIvCHB
1	4015960	0.00877323	Neutral	YRIvCHB
1	4016176	0.00641575	Neutral	YRIvCHB
1	4016177	0.0842126	Neutral	YRIvCHB
1	4016277	0.0244898	Neutral	YRIvCHB
1	4016410	0.0119165	Neutral	YRIvCHB
1	4016421	0.096	Neutral	YRIvCHB
1	4016515	0.0119165	Neutral	YRIvCHB
1	4016658	0.206673	Neutral	YRIvCHB
1	4016706	0.0519173	Neutral	YRIvCHB
1	4016710	0.0119803	Neutral	YRIvCHB
1	4016770	-0.0005	Neutral	YRIvCHB
1	4016865	0.0843661	Neutral	YRIvCHB
1	4016930	-0.0005	Neutral	YRIvCHB
1	4016933	0.3165	Neutral	YRIvCHB
1	4017034	0.0843661	Neutral	YRIvCHB
1	4017136	0.196689	Neutral	YRIvCHB
1	4017195	0.0469252	Neutral	YRIvCHB
1	4017196	0.0469252	Neutral	YRIvCHB
1	4017322	0.00698819	Neutral	YRIvCHB
1	4017361	0.0943504	Neutral	YRIvCHB
1	4017541	-0.0005	Neutral	YRIvCHB
1	4017549	0.0419331	Neutral	YRIvCHB
1	4018037	0.0543	Neutral	YRIvCHB
1	4018177	0.00652992	Neutral	YRIvCHB
1	4018468	0.0184724	Neutral	YRIvCHB
1	4018577	0.0184724	Neutral	YRIvCHB
1	4018666	0.0122953	Neutral	YRIvCHB
1	4018778	0.002	Neutral	YRIvCHB
1	4018994	0.002	Neutral	YRIvCHB
1	4019097	0.011363	Neutral	YRIvCHB
1	4019163	0.042689	Neutral	YRIvCHB
1	4019174	0.0818465	Neutral	YRIvCHB
1	4019236	0.214982	Neutral	YRIvCHB
1	4019261	0.0152787	Neutral	YRIvCHB
1	4019379	0.211066	Neutral	YRIvCHB
1	4019398	0.17974	Neutral	YRIvCHB
1	4019455	0.011363	Neutral	YRIvCHB
1	4019457	-0.000384252	Neutral	YRIvCHB
1	4019509	-0.0043	Neutral	YRIvCHB
1	4019520	-0.0043	Neutral	YRIvCHB
1	4019549	-0.0043	Neutral	YRIvCHB
1	4019550	0.0309417	Neutral	YRIvCHB
1	4019621	-0.000384252	Neutral	YRIvCHB
1	4019696	0.493	Neutral	YRIvCHB
1	4019878	-0.0043	Neutral	YRIvCHB
1	4020135	0.131884	Neutral	YRIvCHB
1	4020156	0.011911	Neutral	YRIvCHB
1	4020384	-0.0005	Neutral	YRIvCHB
1	4020420	-0.0005	Neutral	YRIvCHB
1	4020444	0.2622	Neutral	YRIvCHB
1	4020560	0.00570551	Neutral	YRIvCHB
1	4020624	0.100857	Neutral	YRIvCHB
1	4020717	-0.0005	Neutral	YRIvCHB
1	4020842	-0.0005	Neutral	YRIvCHB
1	4020869	0.0574181	Neutral	YRIvCHB
1	4020978	0.100857	Neutral	YRIvCHB
1	4021045	0.0305276	Neutral	YRIvCHB
1	4021401	0.254188	Neutral	YRIvCHB
1	4021408	-0.000592913	Neutral	YRIvCHB
1	4021518	0.0397992	Neutral	YRIvCHB
1	4021533	-0.000592913	Neutral	YRIvCHB
1	4021548	0.176511	Neutral	YRIvCHB
1	4021584	0.111262	Neutral	YRIvCHB
1	4021618	0.0615488	Neutral	YRIvCHB
1	4021705	0.0242638	Neutral	YRIvCHB
1	4021979	0.235546	Neutral	YRIvCHB
1	4022122	0.0646559	Neutral	YRIvCHB
1	4022171	0.00562126	Neutral	YRIvCHB
1	4022206	-0.000592913	Neutral	YRIvCHB
1	4022243	-0.0037	Neutral	YRIvCHB
1	4022262	-0.000592913	Neutral	YRIvCHB
1	4022274	-0.000592913	Neutral	YRIvCHB
1	4022275	-0.000592913	Neutral	YRIvCHB
1	4022373	-0.000592913	Neutral	YRIvCHB
1	4022374	0.3909	Neutral	YRIvCHB
1	4022426	0.0006	Neutral	YRIvCHB
1	4022464	0.5393	Neutral	YRIvCHB
1	4022711	0.5393	Neutral	YRIvCHB
1	4022978	0.5393	Neutral	YRIvCHB
1	4022994	0.0557425	Neutral	YRIvCHB
1	4023113	0.475674	Neutral	YRIvCHB
1	4023127	0.00908346	Neutral	YRIvCHB
1	4023176	0.00908346	Neutral	YRIvCHB
1	4023358	0.0006	Neutral	YRIvCHB
1	4023385	0.492641	Neutral	YRIvCHB
1	4023402	0.0218087	Neutral	YRIvCHB
1	4023420	0.00908346	Neutral	YRIvCHB
1	4023472	-0.0005	Neutral	YRIvCHB
1	4023532	0.411788	Neutral	YRIvCHB
1	4023597	0.5393	Neutral	YRIvCHB
1	4023735	0.5393	Neutral	YRIvCHB
1	4023859	0.471294	Neutral	YRIvCHB
1	4023993	0.0165016	Neutral	YRIvCHB
1	4024080	0.5393	Neutral	YRIvCHB
1	4024114	-0.0005	Neutral	YRIvCHB
1	4024255	0.5393	Neutral	YRIvCHB
1	4024325	0.5393	Neutral	YRIvCHB
1	4024331	0.020752	Neutral	YRIvCHB
1	4024418	0.5393	Neutral	YRIvCHB
1	4024436	-0.0005	Neutral	YRIvCHB
1	4024450	0.0122512	Neutral	YRIvCHB
1	4024499	-0.000714173	Neutral	YRIvCHB
1	4024528	-0.005	Neutral	YRIvCHB
1	4024539	0.0335724	Neutral	YRIvCHB
1	4024554	0.307865	Neutral	YRIvCHB
1	4024613	0.5393	Neutral	YRIvCHB
1	4024750	-0.000714173	Neutral	YRIvCHB
1	4024753	0.20072	Neutral	YRIvCHB
1	4024755	0.0164291	Neutral	YRIvCHB
1	4024758	0.0292866	Neutral	YRIvCHB
1	4024926	0.0678591	Neutral	YRIvCHB
1	4024956	0.093574	Neutral	YRIvCHB
1	4025235	0.0121433	Neutral	YRIvCHB
1	4025433	0.0121433	Neutral	YRIvCHB
1	4025556	-0.0011252	Neutral	YRIvCHB
1	4025739	0.0749465	Neutral	YRIvCHB
1	4025740	-0.0056	Neutral	YRIvCHB
1	4025934	0.0480976	Neutral	YRIvCHB
1	4025941	-0.0056	Neutral	YRIvCHB
1	4025992	0.0122992	Neutral	YRIvCHB
1	4026067	0.535851	Neutral	YRIvCHB
1	4026097	0.468729	Neutral	YRIvCHB
1	4026320	0.5627	Neutral	YRIvCHB
1	4026360	0.535851	Neutral	YRIvCHB
1	4026617	0.0118394	Neutral	YRIvCHB
1	4026727	0.412945	Neutral	YRIvCHB
1	4026756	-0.00124016	Neutral	YRIvCHB
1	4026837	0.0641575	Neutral	YRIvCHB
1	4026918	0.0118394	Neutral	YRIvCHB
1	4026967	0.0292787	Neutral	YRIvCHB
1	4027110	0.469623	Neutral	YRIvCHB
1	4027159	0.0946764	Neutral	YRIvCHB
1	4027180	0.00747953	Neutral	YRIvCHB
1	4027242	-0.0056	Neutral	YRIvCHB
1	4027322	0.0946764	Neutral	YRIvCHB
1	4027340	0.0161992	Neutral	YRIvCHB
1	4027475	-0.00124016	Neutral	YRIvCHB
1	4027514	0.00311968	Neutral	YRIvCHB
1	4027589	0.5481	Neutral	YRIvCHB
1	4027702	0.020752	Neutral	YRIvCHB
1	4027712	-0.0005	Neutral	YRIvCHB
1	4027826	0.020752	Neutral	YRIvCHB
1	4027841	0.0462543	Neutral	YRIvCHB
1	4027964	0.0675063	Neutral	YRIvCHB
1	4027988	0.241772	Neutral	YRIvCHB
1	4028281	0.5393	Neutral	YRIvCHB
1	4028369	-0.0005	Neutral	YRIvCHB
1	4028549	0.0760071	Neutral	YRIvCHB
1	4028684	0.5393	Neutral	YRIvCHB
1	4028853	0.24036	Neutral	YRIvCHB
1	4028923	0.435539	Neutral	YRIvCHB
1	4028936	0.5269	Neutral	YRIvCHB
1	4029015	0.0742496	Neutral	YRIvCHB
1	4029088	0.0908606	Neutral	YRIvCHB
1	4029127	0.00365276	Neutral	YRIvCHB
1	4029130	0.00365276	Neutral	YRIvCHB
1	4029143	0.0119583	Neutral	YRIvCHB
1	4029153	0.0410276	Neutral	YRIvCHB
1	4029183	0.0908606	Neutral	YRIvCHB
1	4029256	0.0784024	Neutral	YRIvCHB
1	4029306	-0.0005	Neutral	YRIvCHB
1	4029324	0.0244165	Neutral	YRIvCHB
1	4029732	0.5269	Neutral	YRIvCHB
1	4029765	0.0908606	Neutral	YRIvCHB
1	4029983	0.020752	Neutral	YRIvCHB
1	4030054	0.0760071	Neutral	YRIvCHB
1	4030085	0.0760071	Neutral	YRIvCHB
1	4030143	0.0122512	Neutral	YRIvCHB
1	4030198	0.0462543	Neutral	YRIvCHB
1	4030199	0.526549	Neutral	YRIvCHB
1	4030261	0.43304	Neutral	YRIvCHB
1	4030263	0.5393	Neutral	YRIvCHB
1	4030399	-0.0005	Neutral	YRIvCHB
1	4030416	0.0122512	Neutral	YRIvCHB
1	4030455	0.0632559	Neutral	YRIvCHB
1	4030602	0.0420039	Neutral	YRIvCHB
1	4030650	-0.0005	Neutral	YRIvCHB
1	4030749	0.0760071	Neutral	YRIvCHB
1	4030809	0.0122512	Neutral	YRIvCHB
1	4031025	0.0806874	Neutral	YRIvCHB
1	4031078	0.0806874	Neutral	YRIvCHB
1	4031093	0.5481	Neutral	YRIvCHB
1	4031191	0.0120764	Neutral	YRIvCHB
1	4031318	0.00778819	Neutral	YRIvCHB
1	4031326	0.0035	Neutral	YRIvCHB
1	4031643	0.428031	Neutral	YRIvCHB
1	4031813	0.45376	Neutral	YRIvCHB
1	4031848	0.0035	Neutral	YRIvCHB
1	4031933	0.00778819	Neutral	YRIvCHB
1	4032083	0.0733732	Neutral	YRIvCHB
1	4032111	0.0700654	Neutral	YRIvCHB
1	4032151	0.0700654	Neutral	YRIvCHB
1	4032176	0.00390787	Neutral	YRIvCHB
1	4032182	0.0700654	Neutral	YRIvCHB
1	4032372	0.0502181	Neutral	YRIvCHB
1	4032528	0.00390787	Neutral	YRIvCHB
1	4032567	0.0105236	Neutral	YRIvCHB
1	4032575	0.26523	Neutral	YRIvCHB
1	4032587	0.0006	Neutral	YRIvCHB
1	4032761	0.4207	Neutral	YRIvCHB
1	4033153	-0.0005	Neutral	YRIvCHB
1	4033251	0.125748	Neutral	YRIvCHB
1	4033386	0.4576	Neutral	YRIvCHB
1	4033387	0.0139283	Neutral	YRIvCHB
1	4033568	-0.0005	Neutral	YRIvCHB
1	4033650	0.201497	Neutral	YRIvCHB
1	4033789	0.0247496	Neutral	YRIvCHB
1	4033790	-0.0005	Neutral	YRIvCHB
1	4033807	-0.0005	Neutral	YRIvCHB
1	4034001	-0.0005	Neutral	YRIvCHB
1	4034058	0.042785	Neutral	YRIvCHB
1	4034096	0.042785	Neutral	YRIvCHB
1	4034199	0.023311	Neutral	YRIvCHB
1	4034245	0.0505236	Neutral	YRIvCHB
1	4034270	0.0301142	Neutral	YRIvCHB
1	4034305	-0.0005	Neutral	YRIvCHB
1	4034321	-0.0005	Neutral	YRIvCHB
1	4034665	0.0301142	Neutral	YRIvCHB
1	4034938	0.0709331	Neutral	YRIvCHB
1	4034950	0.4315	Neutral	YRIvCHB
1	4035048	0.417894	Neutral	YRIvCHB
1	4035104	0.0539252	Neutral	YRIvCHB
1	4035116	0.00970472	Neutral	YRIvCHB
1	4035128	0.0505236	Neutral	YRIvCHB
1	4035160	0.0505236	Neutral	YRIvCHB
1	4035254	0.446254	Neutral	YRIvCHB
1	4035259	-0.0005	Neutral	YRIvCHB
1	4035266	0.446254	Neutral	YRIvCHB
1	4035276	0.410984	Neutral	YRIvCHB
1	4035291	0.4972	Neutral	YRIvCHB
1	4035306	0.410984	Neutral	YRIvCHB
1	4035527	0.0034189	Neutral	YRIvCHB
1	4035672	0.0504457	Neutral	YRIvCHB
1	4035969	0.0817968	Neutral	YRIvCHB
1	4035975	0.0112567	Neutral	YRIvCHB
1	4036079	0.113148	Neutral	YRIvCHB
1	4036194	0.0073378	Neutral	YRIvCHB
1	4056994	0.011326	Neutral	YRIvCHB
1	4057176	0.011326	Neutral	YRIvCHB
1	4057271	0.011326	Neutral	YRIvCHB
1	4057347	0.0027	Neutral	YRIvCHB
1	4057388	0.214899	Neutral	YRIvCHB
1	4057389	0.00615039	Neutral	YRIvCHB
1	4057401	0.171769	Neutral	YRIvCHB
1	4057487	0.0568732	Neutral	YRIvCHB
1	4057515	0.0102575	Neutral	YRIvCHB
1	4057681	-0.0005	Neutral	YRIvCHB
1	4057884	-0.0005	Neutral	YRIvCHB
1	4057922	0.0246008	Neutral	YRIvCHB
1	4057938	0.0102575	Neutral	YRIvCHB
1	4058051	0.00308583	Neutral	YRIvCHB
1	4058095	0.0102575	Neutral	YRIvCHB
1	4058098	0.0640449	Neutral	YRIvCHB
1	4058252	0.0102575	Neutral	YRIvCHB
1	4058927	0.0143858	Neutral	YRIvCHB
1	4059013	0.0177811	Neutral	YRIvCHB
1	4059110	0.0177811	Neutral	YRIvCHB
1	4059134	0.0279669	Neutral	YRIvCHB
1	4059208	0.0924772	Neutral	YRIvCHB
1	4059227	0.0177811	Neutral	YRIvCHB
1	4059273	0.0042	Neutral	YRIvCHB
1	4059364	0.4354	Neutral	YRIvCHB
1	4059416	0.0109906	Neutral	YRIvCHB
1	4059429	0.0109906	Neutral	YRIvCHB
1	4059543	0.0109906	Neutral	YRIvCHB
1	4059749	0.288407	Neutral	YRIvCHB
1	4059757	0.188665	Neutral	YRIvCHB
1	4059788	0.0338937	Neutral	YRIvCHB
1	4059998	0.16459	Neutral	YRIvCHB
1	4060115	-0.0005	Neutral	YRIvCHB
1	4060150	0.0476512	Neutral	YRIvCHB
1	4060171	0.0132575	Neutral	YRIvCHB
1	4060193	0.288407	Neutral	YRIvCHB
1	4060195	0.4363	Neutral	YRIvCHB
1	4060198	0.00981811	Neutral	YRIvCHB
1	4060214	0.137075	Neutral	YRIvCHB
1	4060222	0.0820449	Neutral	YRIvCHB
1	4060260	0.0786055	Neutral	YRIvCHB
1	4060338	0.00981811	Neutral	YRIvCHB
1	4060546	0.0166968	Neutral	YRIvCHB
1	4060669	-0.0005	Neutral	YRIvCHB
1	4060734	0.0166968	Neutral	YRIvCHB
1	4060869	0.0469205	Neutral	YRIvCHB
1	4060933	-0.0042	Neutral	YRIvCHB
1	4061018	0.0108354	Neutral	YRIvCHB
1	4061027	-0.00119291	Neutral	YRIvCHB
1	4061143	-0.00119291	Neutral	YRIvCHB
1	4061231	0.0108354	Neutral	YRIvCHB
1	4061293	0.0168496	Neutral	YRIvCHB
1	4061354	0.182239	Neutral	YRIvCHB
1	4061369	0.164197	Neutral	YRIvCHB
1	4061376	0.236367	Neutral	YRIvCHB
1	4061421	0.00782835	Neutral	YRIvCHB
1	4061427	0.3777	Neutral	YRIvCHB
1	4061456	0.0168496	Neutral	YRIvCHB
1	4061553	0.0108354	Neutral	YRIvCHB
1	4061571	0.266438	Neutral	YRIvCHB
1	4061580	0.031885	Neutral	YRIvCHB
1	4061607	0.224339	Neutral	YRIvCHB
1	4061659	0.0168496	Neutral	YRIvCHB
1	4061687	0.182239	Neutral	YRIvCHB
1	4061707	-0.00119291	Neutral	YRIvCHB
1	4061802	0.00181417	Neutral	YRIvCHB
1	4061836	-0.00119291	Neutral	YRIvCHB
1	4061952	0.0132764	Neutral	YRIvCHB
1	4062138	0.509226	Neutral	YRIvCHB
1	4062149	0.8743	Neutral	YRIvCHB
1	4062277	0.550555	Neutral	YRIvCHB
1	4062278	0.550555	Neutral	YRIvCHB
1	4062498	-0.0005	Neutral	YRIvCHB
1	4062705	-0.0005	Neutral	YRIvCHB
1	4062728	0.233698	Neutral	YRIvCHB
1	4062729	0.247475	Neutral	YRIvCHB
1	4062732	0.00638819	Neutral	YRIvCHB
1	4062842	0.206146	Neutral	YRIvCHB
1	4062897	0.633213	Neutral	YRIvCHB
1	4062982	0.0032	Neutral	YRIvCHB
1	4062995	0.2943	Neutral	YRIvCHB
1	4063019	0.036	Neutral	YRIvCHB
1	4063035	-0.0009	Neutral	YRIvCHB
1	4063038	0.2	Neutral	YRIvCHB
1	4063123	0.1139	Neutral	YRIvCHB
1	4063129	-0.0009	Neutral	YRIvCHB
1	4063286	-0.005	Neutral	YRIvCHB
1	4063367	0.5157	Neutral	YRIvCHB
1	4063446	0.159	Neutral	YRIvCHB
1	4063746	0.2	Neutral	YRIvCHB
1	4063765	0.159	Neutral	YRIvCHB
1	4063922	0.0032	Neutral	YRIvCHB
1	4063923	0.1713	Neutral	YRIvCHB
1	4064062	0.0294929	Neutral	YRIvCHB
1	4064103	0.3198	Neutral	YRIvCHB
1	4064105	-0.0008	Neutral	YRIvCHB
1	4064377	-0.0008	Neutral	YRIvCHB
1	4064397	0.042115	Neutral	YRIvCHB
1	4064436	0.097652	Neutral	YRIvCHB
1	4064475	0.0193953	Neutral	YRIvCHB
1	4064514	0.0446394	Neutral	YRIvCHB
1	4064645	-0.0008	Neutral	YRIvCHB
1	4064655	0.0168709	Neutral	YRIvCHB
1	4064764	-0.0008	Neutral	YRIvCHB
1	4064781	0.0623102	Neutral	YRIvCHB
1	4064782	-0.0008	Neutral	YRIvCHB
1	4064841	0.0522126	Neutral	YRIvCHB
1	4064943	-0.0008	Neutral	YRIvCHB
1	4064985	0.201153	Neutral	YRIvCHB
1	4064996	0.216299	Neutral	YRIvCHB
1	4065031	0.274361	Neutral	YRIvCHB
1	4065271	0.281201	Neutral	YRIvCHB
1	4065347	-0.000670079	Neutral	YRIvCHB
1	4065355	0.0454984	Neutral	YRIvCHB
1	4065618	0.174284	Neutral	YRIvCHB
1	4065661	0.0357787	Neutral	YRIvCHB
1	4065675	0.169424	Neutral	YRIvCHB
1	4065760	0.00418976	Neutral	YRIvCHB
1	4065853	-0.000670079	Neutral	YRIvCHB
1	4065979	0.0114795	Neutral	YRIvCHB
1	4066114	-0.0031	Neutral	YRIvCHB
1	4066116	-0.0031	Neutral	YRIvCHB
1	4066166	0.3055	Neutral	YRIvCHB
1	4066176	0.0139094	Neutral	YRIvCHB
1	4066428	0.0006	Neutral	YRIvCHB
1	4066510	0.0119575	Neutral	YRIvCHB
1	4066653	0.0176362	Neutral	YRIvCHB
1	4066679	0.0933528	Neutral	YRIvCHB
1	4066780	0.241	Neutral	YRIvCHB
1	4066862	0.0006	Neutral	YRIvCHB
1	4066894	0.0006	Neutral	YRIvCHB
1	4066909	0.0006	Neutral	YRIvCHB
1	4066955	0.0252079	Neutral	YRIvCHB
1	4067008	0.0119575	Neutral	YRIvCHB
1	4067341	0.148247	Neutral	YRIvCHB
1	4067416	0.131211	Neutral	YRIvCHB
1	4067433	0.0138504	Neutral	YRIvCHB
1	4067511	0.0278543	Neutral	YRIvCHB
1	4067535	0.277372	Neutral	YRIvCHB
1	4067573	0.0136772	Neutral	YRIvCHB
1	4067574	-0.0005	Neutral	YRIvCHB
1	4067583	0.019348	Neutral	YRIvCHB
1	4067597	0.0136772	Neutral	YRIvCHB
1	4082694	0.0172677	Neutral	YRIvCHB
1	4082726	0.136323	Neutral	YRIvCHB
1	4082742	0.0172677	Neutral	YRIvCHB
1	4082988	0.0006	Neutral	YRIvCHB
1	4083030	0.110131	Neutral	YRIvCHB
1	4083055	0.303	Neutral	YRIvCHB
1	4083134	0.0125055	Neutral	YRIvCHB
1	4083188	0.0172677	Neutral	YRIvCHB
1	4083334	0.0172677	Neutral	YRIvCHB
1	4083348	0.136323	Neutral	YRIvCHB
1	4083464	0.191088	Neutral	YRIvCHB
1	4083645	0.207756	Neutral	YRIvCHB
1	4083842	0.0176457	Neutral	YRIvCHB
1	4083880	0.138067	Neutral	YRIvCHB
1	4083885	0.00609843	Neutral	YRIvCHB
1	4084000	0.0176457	Neutral	YRIvCHB
1	4084031	0.138067	Neutral	YRIvCHB
1	4084075	0.0242441	Neutral	YRIvCHB
1	4084240	-0.0005	Neutral	YRIvCHB
1	4084303	0.147965	Neutral	YRIvCHB
1	4084343	-0.0005	Neutral	YRIvCHB
1	4084531	0.209	Neutral	YRIvCHB
1	4084541	0.0473386	Neutral	YRIvCHB
1	4084579	-0.0005	Neutral	YRIvCHB
1	4084620	0.138067	Neutral	YRIvCHB
1	4084691	0.209	Neutral	YRIvCHB
1	4084805	0.138067	Neutral	YRIvCHB
1	4084888	-0.000888189	Neutral	YRIvCHB
1	4084894	-0.000888189	Neutral	YRIvCHB
1	4084902	0.0232299	Neutral	YRIvCHB
1	4085071	0.0232299	Neutral	YRIvCHB
1	4085097	0.126938	Neutral	YRIvCHB
1	4085220	0.0184063	Neutral	YRIvCHB
1	4085282	0.0666425	Neutral	YRIvCHB
1	4085299	0.136585	Neutral	YRIvCHB
1	4085310	0.035289	Neutral	YRIvCHB
1	4085343	0.0111709	Neutral	YRIvCHB
1	4085352	0.303	Neutral	YRIvCHB
1	4085356	-0.000888189	Neutral	YRIvCHB
1	4085436	0.0111709	Neutral	YRIvCHB
1	4085495	0.0184063	Neutral	YRIvCHB
1	4085503	-0.0033	Neutral	YRIvCHB
1	4085514	0.0111709	Neutral	YRIvCHB
1	4085542	0.136585	Neutral	YRIvCHB
1	4085581	0.136585	Neutral	YRIvCHB
1	4085813	-0.000888189	Neutral	YRIvCHB
1	4085900	0.126938	Neutral	YRIvCHB
1	4085950	0.125627	Neutral	YRIvCHB
1	4086007	0.0162283	Neutral	YRIvCHB
1	4086017	0.0162283	Neutral	YRIvCHB
1	4086053	0.0162283	Neutral	YRIvCHB
1	4086121	0.00580945	Neutral	YRIvCHB
1	4086318	0.0006	Neutral	YRIvCHB
1	4086328	0.029252	Neutral	YRIvCHB
1	4086390	0.0110189	Neutral	YRIvCHB
1	4087194	0.0152929	Neutral	YRIvCHB
1	4087336	0.0473055	Neutral	YRIvCHB
1	4087367	0.0152929	Neutral	YRIvCHB
1	4087462	-0.003	Neutral	YRIvCHB
1	4087707	0.5778	Neutral	YRIvCHB
1	4087726	-0.003	Neutral	YRIvCHB
1	4087764	0.527494	Neutral	YRIvCHB
1	4087809	0.120477	Neutral	YRIvCHB
1	4088003	-0.003	Neutral	YRIvCHB
1	4088041	-0.003	Neutral	YRIvCHB
1	4089243	0.406486	Neutral	YRIvCHB
1	4089258	0.642824	Neutral	YRIvCHB
1	4089421	0.0006	Neutral	YRIvCHB
1	4089605	0.0160134	Neutral	YRIvCHB
1	4089612	0.6531	Neutral	YRIvCHB
1	4089696	0.411624	Neutral	YRIvCHB
1	4089884	0.0314268	Neutral	YRIvCHB
1	4090284	0.0269984	Neutral	YRIvCHB
1	4090471	0.136992	Neutral	YRIvCHB
1	4090585	0.0662819	Neutral	YRIvCHB
1	4090633	-0.0005	Neutral	YRIvCHB
1	4090652	0.0505685	Neutral	YRIvCHB
1	4090711	0.482687	Neutral	YRIvCHB
1	4090795	-0.0005	Neutral	YRIvCHB
1	4090919	-0.0005	Neutral	YRIvCHB
1	4090945	-0.0005	Neutral	YRIvCHB
1	4091071	0.4984	Neutral	YRIvCHB
1	4091316	0.0006	Neutral	YRIvCHB
1	4091330	0.134183	Neutral	YRIvCHB
1	4091402	0.0006	Neutral	YRIvCHB
1	4091418	0.34997	Neutral	YRIvCHB
1	4091560	0.134183	Neutral	YRIvCHB
1	4091648	0.0006	Neutral	YRIvCHB
1	4091649	0.6531	Neutral	YRIvCHB
1	4091697	0.0057378	Neutral	YRIvCHB
1	4091782	0.0057378	Neutral	YRIvCHB
1	4092284	0.0006	Neutral	YRIvCHB
1	4092437	0.13932	Neutral	YRIvCHB
1	4092460	0.0211512	Neutral	YRIvCHB
1	4092537	0.134183	Neutral	YRIvCHB
1	4092562	0.411624	Neutral	YRIvCHB
1	4092578	0.411624	Neutral	YRIvCHB
1	4092670	0.411624	Neutral	YRIvCHB
1	4092903	0.247214	Neutral	YRIvCHB
1	4092920	0.411624	Neutral	YRIvCHB
1	4092925	0.6531	Neutral	YRIvCHB
1	4092941	0.134183	Neutral	YRIvCHB
1	4092948	0.411624	Neutral	YRIvCHB
1	4092952	0.6531	Neutral	YRIvCHB
1	4092986	0.108494	Neutral	YRIvCHB
1	4093005	0.0622535	Neutral	YRIvCHB
1	4093160	0.0006	Neutral	YRIvCHB
1	4093228	0.0365646	Neutral	YRIvCHB
1	4093262	0.493828	Neutral	YRIvCHB
1	4093349	0.13932	Neutral	YRIvCHB
1	4093448	0.134183	Neutral	YRIvCHB
1	4093485	0.00569213	Neutral	YRIvCHB
1	4093502	0.138087	Neutral	YRIvCHB
1	4093534	0.138087	Neutral	YRIvCHB
1	4093537	0.50472	Neutral	YRIvCHB
1	4093554	0.0617055	Neutral	YRIvCHB
1	4093617	0.0107843	Neutral	YRIvCHB
1	4093628	0.138087	Neutral	YRIvCHB
1	4093699	0.637116	Neutral	YRIvCHB
1	4093716	0.295943	Neutral	YRIvCHB
1	4093800	0.6473	Neutral	YRIvCHB
1	4093975	0.0006	Neutral	YRIvCHB
1	4093979	0.0006	Neutral	YRIvCHB
1	4094067	0.00569213	Neutral	YRIvCHB
1	4094091	0.138087	Neutral	YRIvCHB
1	4094093	0.0362449	Neutral	YRIvCHB
1	4094100	0.413062	Neutral	YRIvCHB
1	4094224	0.0209685	Neutral	YRIvCHB
1	4094226	0.0006	Neutral	YRIvCHB
1	4094306	0.00569213	Neutral	YRIvCHB
1	4094429	0.138087	Neutral	YRIvCHB
1	4094444	0.0515213	Neutral	YRIvCHB
1	4094558	0.0006	Neutral	YRIvCHB
1	4094700	0.637687	Neutral	YRIvCHB
1	4094768	0.0006	Neutral	YRIvCHB
1	4094841	0.411624	Neutral	YRIvCHB
1	4094854	0.0006	Neutral	YRIvCHB
1	4094992	0.267765	Neutral	YRIvCHB
1	4095062	0.0622535	Neutral	YRIvCHB
1	4095094	0.0468402	Neutral	YRIvCHB
1	4095334	0.0006	Neutral	YRIvCHB
1	4095338	0.134183	Neutral	YRIvCHB
1	4095497	0.391072	Neutral	YRIvCHB
1	4095580	0.6531	Neutral	YRIvCHB
1	4095607	0.414787	Neutral	YRIvCHB
1	4095858	0.0066	Neutral	YRIvCHB
1	4096027	0.430288	Neutral	YRIvCHB
1	4096439	0.0117669	Neutral	YRIvCHB
1	4096443	0.0324346	Neutral	YRIvCHB
1	4096535	0.6628	Neutral	YRIvCHB
1	4096609	0.34245	Neutral	YRIvCHB
1	4096649	-0.0005	Neutral	YRIvCHB
1	4096670	0.135294	Neutral	YRIvCHB
1	4096735	0.0151685	Neutral	YRIvCHB
1	4096847	0.135294	Neutral	YRIvCHB
1	4096929	0.6628	Neutral	YRIvCHB
1	4096955	0.62624	Neutral	YRIvCHB
1	4096998	0.135294	Neutral	YRIvCHB
1	4097011	0.641909	Neutral	YRIvCHB
1	4097020	0.647132	Neutral	YRIvCHB
1	4097090	0.323316	Neutral	YRIvCHB
1	4097111	0.0412827	Neutral	YRIvCHB
1	4097120	0.652354	Neutral	YRIvCHB
1	4097151	0.135294	Neutral	YRIvCHB
1	4097278	0.00472283	Neutral	YRIvCHB
1	4097287	0.443441	Neutral	YRIvCHB
1	4097542	0.401658	Neutral	YRIvCHB
1	4097560	0.177076	Neutral	YRIvCHB
1	4097901	0.6628	Neutral	YRIvCHB
1	4097976	0.0066	Neutral	YRIvCHB
1	4098220	0.414787	Neutral	YRIvCHB
1	4098477	0.46129	Neutral	YRIvCHB
1	4099029	0.443441	Neutral	YRIvCHB
1	4099615	-0.0005	Neutral	YRIvCHB
1	4099660	0.480001	Neutral	YRIvCHB
1	4099680	-0.0005	Neutral	YRIvCHB
1	4099686	0.6628	Neutral	YRIvCHB
1	4099792	0.6628	Neutral	YRIvCHB
1	4099949	0.6628	Neutral	YRIvCHB
1	4099984	0.6628	Neutral	YRIvCHB
1	4100026	0.135294	Neutral	YRIvCHB
1	4100054	0.134147	Neutral	YRIvCHB
1	4100207	0.6572	Neutral	YRIvCHB
1	4100264	-0.0005	Neutral	YRIvCHB
1	4100290	0.595055	Neutral	YRIvCHB
1	4100303	0.263616	Neutral	YRIvCHB
1	4100379	0.517374	Neutral	YRIvCHB
1	4100387	0.538089	Neutral	YRIvCHB
1	4100489	0.263616	Neutral	YRIvCHB
1	4100539	0.0409299	Neutral	YRIvCHB
1	4100672	0.0357512	Neutral	YRIvCHB
1	4100711	0.134147	Neutral	YRIvCHB
1	4100744	0.620949	Neutral	YRIvCHB
1	4100785	-0.0005	Neutral	YRIvCHB
1	4100858	0.113432	Neutral	YRIvCHB
1	4101069	0.413799	Neutral	YRIvCHB
1	4101083	0.0332252	Neutral	YRIvCHB
1	4101105	0.6628	Neutral	YRIvCHB
1	4101353	0.437202	Neutral	YRIvCHB
1	4101612	0.6628	Neutral	YRIvCHB
1	4101670	0.00174646	Neutral	YRIvCHB
1	4101695	0.327027	Neutral	YRIvCHB
1	4101696	0.0279787	Neutral	YRIvCHB
1	4101796	-0.0035	Neutral	YRIvCHB
1	4101936	0.6628	Neutral	YRIvCHB
1	4102053	0.652307	Neutral	YRIvCHB
1	4102182	0.0319701	Neutral	YRIvCHB
1	4102261	0.502521	Neutral	YRIvCHB
1	4102262	0.528663	Neutral	YRIvCHB
1	4102320	0.0006	Neutral	YRIvCHB
1	4102532	0.0110567	Neutral	YRIvCHB
1	4102549	0.0319701	Neutral	YRIvCHB
1	4102588	0.654143	Neutral	YRIvCHB
1	4102739	0.00582835	Neutral	YRIvCHB
1	4102798	0.329986	Neutral	YRIvCHB
1	4103166	0.6646	Neutral	YRIvCHB
1	4105288	0.243122	Neutral	YRIvCHB
1	4105364	0.386429	Neutral	YRIvCHB
1	4105404	0.329106	Neutral	YRIvCHB
1	4105411	0.311193	Neutral	YRIvCHB
1	4105420	0.250287	Neutral	YRIvCHB
1	4105421	0.0460748	Neutral	YRIvCHB
1	4105422	0.0460748	Neutral	YRIvCHB
1	4105430	0.296862	Neutral	YRIvCHB
1	4105434	0.36135	Neutral	YRIvCHB
1	4105603	0.00308268	Neutral	YRIvCHB
1	4105626	-0.0005	Neutral	YRIvCHB
1	4105723	0.0150307	Neutral	YRIvCHB
1	4105880	-0.0005	Neutral	YRIvCHB
1	4106047	-0.0005	Neutral	YRIvCHB
1	4106053	-0.0005	Neutral	YRIvCHB
1	4106082	0.0150307	Neutral	YRIvCHB
1	4106097	0.0150307	Neutral	YRIvCHB
1	4106145	0.4926	Neutral	YRIvCHB
1	4106240	0.0693882	Neutral	YRIvCHB
1	4106366	-0.0005	Neutral	YRIvCHB
1	4106491	0.0577402	Neutral	YRIvCHB
1	4106564	0.0460921	Neutral	YRIvCHB
1	4106581	0.0266787	Neutral	YRIvCHB
1	4106650	0.356706	Neutral	YRIvCHB
1	4106656	0.352824	Neutral	YRIvCHB
1	4106699	0.0344441	Neutral	YRIvCHB
1	4106986	0.4062	Neutral	YRIvCHB
1	4107025	0.00520157	Neutral	YRIvCHB
1	4107165	0.0375402	Neutral	YRIvCHB
1	4107302	-0.00126614	Neutral	YRIvCHB
1	4107306	-0.00126614	Neutral	YRIvCHB
1	4107344	0.00520157	Neutral	YRIvCHB
1	4107681	0.0278386	Neutral	YRIvCHB
1	4107686	-0.0045	Neutral	YRIvCHB
1	4107721	0.0698787	Neutral	YRIvCHB
1	4107737	-0.00126614	Neutral	YRIvCHB
1	4107869	0.0569433	Neutral	YRIvCHB
1	4107898	-0.00126614	Neutral	YRIvCHB
1	4108002	0.00520157	Neutral	YRIvCHB
1	4108149	0.0690118	Neutral	YRIvCHB
1	4108178	-0.000585827	Neutral	YRIvCHB
1	4108202	-0.000585827	Neutral	YRIvCHB
1	4108237	0.00604252	Neutral	YRIvCHB
1	4108281	0.417	Neutral	YRIvCHB
1	4108404	0.0391843	Neutral	YRIvCHB
1	4108506	0.015985	Neutral	YRIvCHB
1	4108579	-0.0039	Neutral	YRIvCHB
1	4108603	0.00604252	Neutral	YRIvCHB
1	4108731	0.0590693	Neutral	YRIvCHB
1	4108750	0.0292417	Neutral	YRIvCHB
1	4108760	0.0458126	Neutral	YRIvCHB
1	4109159	0.00604252	Neutral	YRIvCHB
1	4109398	0.0263961	Neutral	YRIvCHB
1	4109422	-0.0005	Neutral	YRIvCHB
1	4109540	0.0577748	Neutral	YRIvCHB
1	4109545	0.5688	Neutral	YRIvCHB
1	4109564	-0.0005	Neutral	YRIvCHB
1	4109682	0.0263961	Neutral	YRIvCHB
1	4110132	-0.0005	Neutral	YRIvCHB
1	4110204	0.0174307	Neutral	YRIvCHB
1	4110337	0.00846535	Neutral	YRIvCHB
1	4110375	0.0398441	Neutral	YRIvCHB
1	4110394	0.0174307	Neutral	YRIvCHB
1	4110557	0.000498425	Neutral	YRIvCHB
1	4110610	0.0121882	Neutral	YRIvCHB
1	4110847	0.0121882	Neutral	YRIvCHB
1	4111056	-0.0013	Neutral	YRIvCHB
1	4111082	-0.0013	Neutral	YRIvCHB
1	4111152	-0.0013	Neutral	YRIvCHB
1	4111186	0.0427614	Neutral	YRIvCHB
1	4111287	0.000498425	Neutral	YRIvCHB
1	4111321	0.0364669	Neutral	YRIvCHB
1	4111419	0.0058937	Neutral	YRIvCHB
1	4111476	0.000498425	Neutral	YRIvCHB
1	4111543	0.1129	Neutral	YRIvCHB
1	4111740	0.4382	Neutral	YRIvCHB
1	4111788	-0.0013	Neutral	YRIvCHB
1	4111898	0.0125425	Neutral	YRIvCHB
1	4111986	-0.0013	Neutral	YRIvCHB
1	4112065	-0.0013	Neutral	YRIvCHB
1	4112116	-0.0013	Neutral	YRIvCHB
1	4112443	0.0160032	Neutral	YRIvCHB
1	4112464	0.292854	Neutral	YRIvCHB
1	4112513	0.0160032	Neutral	YRIvCHB
1	4112523	-0.0013	Neutral	YRIvCHB
1	4112530	0.0125425	Neutral	YRIvCHB
1	4112624	0.0748339	Neutral	YRIvCHB
1	4112749	-0.0013	Neutral	YRIvCHB
1	4112847	-0.0005	Neutral	YRIvCHB
1	4112859	0.00635984	Neutral	YRIvCHB
1	4112934	-0.0005	Neutral	YRIvCHB
1	4113030	0.00635984	Neutral	YRIvCHB
1	4113095	0.0724638	Neutral	YRIvCHB
1	4113140	0.000123622	Neutral	YRIvCHB
1	4113228	0.00448898	Neutral	YRIvCHB
1	4113318	0.00635984	Neutral	YRIvCHB
1	4113370	0.000747244	Neutral	YRIvCHB
1	4113556	0.000123622	Neutral	YRIvCHB
1	4113646	0.000123622	Neutral	YRIvCHB
1	4113661	0.000123622	Neutral	YRIvCHB
1	4113819	0.0787	Neutral	YRIvCHB
1	4113887	0.0240906	Neutral	YRIvCHB
1	4113917	0.0117953	Neutral	YRIvCHB
1	4113943	0.0432165	Neutral	YRIvCHB
1	4114125	0.0760039	Neutral	YRIvCHB
1	4114210	0.0117953	Neutral	YRIvCHB
1	4114409	0.0363858	Neutral	YRIvCHB
1	4114465	-0.0005	Neutral	YRIvCHB
1	4114554	0.173	Neutral	YRIvCHB
1	4114595	0.0596102	Neutral	YRIvCHB
1	4114604	-0.0005	Neutral	YRIvCHB
1	4114702	0.0295551	Neutral	YRIvCHB
1	4114703	0.0295551	Neutral	YRIvCHB
1	4114722	0.00359843	Neutral	YRIvCHB
1	4114727	0.0172598	Neutral	YRIvCHB
1	4114732	0.0418504	Neutral	YRIvCHB
1	4114789	0.0172598	Neutral	YRIvCHB
1	4114831	0.0363858	Neutral	YRIvCHB
1	4114940	0.0654	Neutral	YRIvCHB
1	4115221	0.0486	Neutral	YRIvCHB
1	4115575	-0.005	Neutral	YRIvCHB
1	4115643	0.0662	Neutral	YRIvCHB
1	4115653	0.0038	Neutral	YRIvCHB
1	4115695	0.0662	Neutral	YRIvCHB
1	4115702	0.0662	Neutral	YRIvCHB
1	4115836	0.0966	Neutral	YRIvCHB
1	4115927	0.0406	Neutral	YRIvCHB
1	4115928	0.0246	Neutral	YRIvCHB
1	4116034	0.0663598	Neutral	YRIvCHB
1	4116293	0.0727	Neutral	YRIvCHB
1	4116552	0.0663598	Neutral	YRIvCHB
1	4116576	-0.0005	Neutral	YRIvCHB
1	4116603	0.0409992	Neutral	YRIvCHB
1	4116670	0.0663598	Neutral	YRIvCHB
1	4116713	0.0663598	Neutral	YRIvCHB
1	4117009	7.64e-05	Neutral	YRIvCHB
1	4117142	0.00816693	Neutral	YRIvCHB
1	4117220	0.0659465	Neutral	YRIvCHB
1	4117228	0.0697984	Neutral	YRIvCHB
1	4117237	0.0688354	Neutral	YRIvCHB
1	4117313	0.0659465	Neutral	YRIvCHB
1	4117365	0.0177968	Neutral	YRIvCHB
1	4117553	0.1218	Neutral	YRIvCHB
1	4117594	0.0293528	Neutral	YRIvCHB
1	4117680	-0.0005	Neutral	YRIvCHB
1	4117746	0.0486126	Neutral	YRIvCHB
1	4117763	0.0659465	Neutral	YRIvCHB
1	4117911	0.0659465	Neutral	YRIvCHB
1	4118001	0.0659465	Neutral	YRIvCHB
1	4118043	0.00912992	Neutral	YRIvCHB
1	4118144	0.0659465	Neutral	YRIvCHB
1	4118570	0.013463	Neutral	YRIvCHB
1	4118605	0.0679606	Neutral	YRIvCHB
1	4118776	0.0407118	Neutral	YRIvCHB
1	4118808	0.0407118	Neutral	YRIvCHB
1	4118843	-0.0014	Neutral	YRIvCHB
1	4118851	-0.0014	Neutral	YRIvCHB
1	4118861	0.0530976	Neutral	YRIvCHB
1	4118899	0.3132	Neutral	YRIvCHB
1	4118986	0.0060315	Neutral	YRIvCHB
1	4119289	0.028326	Neutral	YRIvCHB
1	4119420	0.0109858	Neutral	YRIvCHB
1	4119421	0.0407118	Neutral	YRIvCHB
1	4119550	0.0109858	Neutral	YRIvCHB
1	4119577	0.0456661	Neutral	YRIvCHB
1	4119622	0.172465	Neutral	YRIvCHB
1	4119661	0.166155	Neutral	YRIvCHB
1	4119729	0.105164	Neutral	YRIvCHB
1	4119732	0.0925449	Neutral	YRIvCHB
1	4119753	0.126195	Neutral	YRIvCHB
1	4119776	6.3e-06	Neutral	YRIvCHB
1	4119980	0.119886	Neutral	YRIvCHB
1	4120002	0.2629	Neutral	YRIvCHB
1	4120057	6.3e-06	Neutral	YRIvCHB
1	4120126	-0.0042	Neutral	YRIvCHB
1	4120172	0.136711	Neutral	YRIvCHB
1	4120204	0.0694102	Neutral	YRIvCHB
1	4120208	0.0084189	Neutral	YRIvCHB
1	4120256	0.0673071	Neutral	YRIvCHB
1	4120270	-0.00209685	Neutral	YRIvCHB
1	4120277	6.3e-06	Neutral	YRIvCHB
1	4120278	0.0357598	Neutral	YRIvCHB
1	4120310	0.161949	Neutral	YRIvCHB
1	4120343	0.0420693	Neutral	YRIvCHB
1	4120355	0.0567913	Neutral	YRIvCHB
1	4120440	0.0294504	Neutral	YRIvCHB
1	4120498	0.0609976	Neutral	YRIvCHB
1	4120541	0.14302	Neutral	YRIvCHB
1	4120555	0.14933	Neutral	YRIvCHB
1	4120590	0.0988543	Neutral	YRIvCHB
1	4120593	0.0988543	Neutral	YRIvCHB
1	4120795	0.0649874	Neutral	YRIvCHB
1	4120877	0.0330386	Neutral	YRIvCHB
1	4120897	0.0355945	Neutral	YRIvCHB
1	4120986	0.157	Neutral	YRIvCHB
1	4120999	-0.000188189	Neutral	YRIvCHB
1	4121104	0.0355945	Neutral	YRIvCHB
1	4121290	0.157	Neutral	YRIvCHB
1	4121331	0.0240929	Neutral	YRIvCHB
1	4121348	0.0355945	Neutral	YRIvCHB
1	4121382	0.00364567	Neutral	YRIvCHB
1	4121383	0.049652	Neutral	YRIvCHB
1	4121407	0.00364567	Neutral	YRIvCHB
1	4121493	0.157	Neutral	YRIvCHB
1	4121583	0.104604	Neutral	YRIvCHB
1	4121606	0.075211	Neutral	YRIvCHB
1	4121609	0.0649874	Neutral	YRIvCHB
1	4121626	0.108438	Neutral	YRIvCHB
1	4121635	0.0879906	Neutral	YRIvCHB
1	4121652	0.0918244	Neutral	YRIvCHB
1	4121695	0.157	Neutral	YRIvCHB
1	4121715	0.0355945	Neutral	YRIvCHB
1	4121746	-0.0053	Neutral	YRIvCHB
1	4121780	-0.000188189	Neutral	YRIvCHB
1	4121811	0.157	Neutral	YRIvCHB
1	4121934	0.0603504	Neutral	YRIvCHB
1	4122131	0.0185488	Neutral	YRIvCHB
1	4122158	0.00637874	Neutral	YRIvCHB
1	4122187	0.00637874	Neutral	YRIvCHB
1	4122349	-0.0005	Neutral	YRIvCHB
1	4122463	0.0423598	Neutral	YRIvCHB
1	4122498	0.0667	Neutral	YRIvCHB
1	4122597	0.000558268	Neutral	YRIvCHB
1	4123098	0.0327236	Neutral	YRIvCHB
1	4123116	0.0537	Neutral	YRIvCHB
1	4123183	0.000559843	Neutral	YRIvCHB
1	4123203	-0.00130472	Neutral	YRIvCHB
1	4123340	0.0275961	Neutral	YRIvCHB
1	4123446	0.0182732	Neutral	YRIvCHB
1	4123485	-0.0055	Neutral	YRIvCHB
1	4123525	0.0182732	Neutral	YRIvCHB
1	4123672	0.0122134	Neutral	YRIvCHB
1	4123737	0.0303929	Neutral	YRIvCHB
1	4123757	0.000559843	Neutral	YRIvCHB
1	4138976	0.0006	Neutral	YRIvCHB
1	4139050	0.0006	Neutral	YRIvCHB
1	4139059	0.1074	Neutral	YRIvCHB
1	4139237	0.092263	Neutral	YRIvCHB
1	4139260	0.0905811	Neutral	YRIvCHB
1	4139360	0.0123732	Neutral	YRIvCHB
1	4139529	0.0428811	Neutral	YRIvCHB
1	4139691	-0.0005	Neutral	YRIvCHB
1	4139812	0.0178535	Neutral	YRIvCHB
1	4139884	0.0412126	Neutral	YRIvCHB
1	4139930	0.0261961	Neutral	YRIvCHB
1	4139995	0.0178535	Neutral	YRIvCHB
1	4140029	0.2114	Neutral	YRIvCHB
1	4140281	0.0295331	Neutral	YRIvCHB
1	4140333	0.0595661	Neutral	YRIvCHB
1	4140387	0.0478866	Neutral	YRIvCHB
1	4140454	0.0111795	Neutral	YRIvCHB
1	4140496	0.0395441	Neutral	YRIvCHB
1	4140581	0.0946953	Neutral	YRIvCHB
1	4140860	0.0716047	Neutral	YRIvCHB
1	4140875	0.1694	Neutral	YRIvCHB
1	4141000	0.0539472	Neutral	YRIvCHB
1	4141193	0.0879039	Neutral	YRIvCHB
1	4141348	0.000974803	Neutral	YRIvCHB
1	4141351	-0.0031	Neutral	YRIvCHB
1	4141355	0.058022	Neutral	YRIvCHB
1	4141405	0.0716047	Neutral	YRIvCHB
1	4141784	0.00641654	Neutral	YRIvCHB
1	4141988	0.00641654	Neutral	YRIvCHB
1	4142202	0.0727	Neutral	YRIvCHB
1	4142273	0.0363882	Neutral	YRIvCHB
1	4142277	0.0121803	Neutral	YRIvCHB
1	4142392	0.0306244	Neutral	YRIvCHB
1	4142405	-0.0005	Neutral	YRIvCHB
1	4142634	0.0404228	Neutral	YRIvCHB
1	4142853	0.0006	Neutral	YRIvCHB
1	4142959	0.0847	Neutral	YRIvCHB
1	4143028	0.00920866	Neutral	YRIvCHB
1	4143789	0.058874	Neutral	YRIvCHB
1	4143832	0.0303992	Neutral	YRIvCHB
1	4143917	0.000369291	Neutral	YRIvCHB
1	4143931	0.0547	Neutral	YRIvCHB
1	4143947	0.0181898	Neutral	YRIvCHB
1	4144062	-0.0005	Neutral	YRIvCHB
1	4144063	-0.0005	Neutral	YRIvCHB
1	4144157	0.0125394	Neutral	YRIvCHB
1	4144158	0.0090622	Neutral	YRIvCHB
1	4144431	0.0490496	Neutral	YRIvCHB
1	4144969	0.0006	Neutral	YRIvCHB
1	4145543	0.0174661	Neutral	YRIvCHB
1	4145614	0.2386	Neutral	YRIvCHB
1	4145821	0.0174661	Neutral	YRIvCHB
1	4145859	0.0830567	Neutral	YRIvCHB
1	4145874	0.0343323	Neutral	YRIvCHB
1	4145949	0.0830567	Neutral	YRIvCHB
1	4146027	-0.0015	Neutral	YRIvCHB
1	4146056	-0.0015	Neutral	YRIvCHB
1	4146266	-0.0015	Neutral	YRIvCHB
1	4146300	0.0180165	Neutral	YRIvCHB
1	4146368	0.2739	Neutral	YRIvCHB
1	4146402	0.0288591	Neutral	YRIvCHB
1	4146458	0.0288591	Neutral	YRIvCHB
1	4146707	0.0939142	Neutral	YRIvCHB
1	4146721	0.011511	Neutral	YRIvCHB
1	4146724	-0.0015	Neutral	YRIvCHB
1	4146796	0.0939142	Neutral	YRIvCHB
1	4147087	0.1022	Neutral	YRIvCHB
1	4147112	0.0126	Neutral	YRIvCHB
1	4147599	0.0006	Neutral	YRIvCHB
1	4147832	0.0006	Neutral	YRIvCHB
1	4147958	0.0006	Neutral	YRIvCHB
1	4147960	0.0206	Neutral	YRIvCHB
1	4148022	0.067	Neutral	YRIvCHB
1	4148112	0.0303969	Neutral	YRIvCHB
1	4148625	0.00627559	Neutral	YRIvCHB
1	4148699	0.0006	Neutral	YRIvCHB
1	4148701	0.0006	Neutral	YRIvCHB
1	4148761	0.0587748	Neutral	YRIvCHB
1	4148807	0.0907	Neutral	YRIvCHB
1	4148972	0.0907	Neutral	YRIvCHB
1	4148987	0.00627559	Neutral	YRIvCHB
1	4148989	0.0190457	Neutral	YRIvCHB
1	4149202	0.0006	Neutral	YRIvCHB
1	4149283	0.0244937	Neutral	YRIvCHB
1	4149303	0.0873	Neutral	YRIvCHB
1	4149331	0.0360992	Neutral	YRIvCHB
1	4149362	0.0183496	Neutral	YRIvCHB
1	4149468	0.0360992	Neutral	YRIvCHB
1	4149753	0.0586276	Neutral	YRIvCHB
1	4150022	0.0360992	Neutral	YRIvCHB
1	4150526	0.095815	Neutral	YRIvCHB
1	4150623	0.00650472	Neutral	YRIvCHB
1	4150784	0.108073	Neutral	YRIvCHB
1	4150828	-0.0005	Neutral	YRIvCHB
1	4151007	-0.0005	Neutral	YRIvCHB
1	4151022	-0.0005	Neutral	YRIvCHB
1	4151023	0.0362748	Neutral	YRIvCHB
1	4151028	0.0275189	Neutral	YRIvCHB
1	4151055	-0.0005	Neutral	YRIvCHB
1	4151120	0.038026	Neutral	YRIvCHB
1	4151135	0.00125118	Neutral	YRIvCHB
1	4151148	0.0590402	Neutral	YRIvCHB
1	4151316	-0.0005	Neutral	YRIvCHB
1	4151348	0.2219	Neutral	YRIvCHB
1	4151543	0.0537866	Neutral	YRIvCHB
1	4151750	0.00515669	Neutral	YRIvCHB
1	4152083	-0.001	Neutral	YRIvCHB
1	4152205	0.0464945	Neutral	YRIvCHB
1	4152270	-0.001	Neutral	YRIvCHB
1	4152291	0.0245063	Neutral	YRIvCHB
1	4152292	0.0544102	Neutral	YRIvCHB
1	4152316	-0.001	Neutral	YRIvCHB
1	4152388	0.0904709	Neutral	YRIvCHB
1	4152466	0.0245063	Neutral	YRIvCHB
1	4152551	0.0720008	Neutral	YRIvCHB
1	4152613	0.0491331	Neutral	YRIvCHB
1	4152628	-0.001	Neutral	YRIvCHB
1	4152652	0.0121929	Neutral	YRIvCHB
1	4152714	0.1107	Neutral	YRIvCHB
1	4152853	-0.00216457	Neutral	YRIvCHB
1	4152927	0.361398	Neutral	YRIvCHB
1	4153086	-0.0055	Neutral	YRIvCHB
1	4153143	-0.00216457	Neutral	YRIvCHB
1	4153205	0.0578732	Neutral	YRIvCHB
1	4153206	-0.0055	Neutral	YRIvCHB
1	4153229	0.4181	Neutral	YRIvCHB
1	4153258	0.071215	Neutral	YRIvCHB
1	4153261	0.278012	Neutral	YRIvCHB
1	4153683	0.0411961	Neutral	YRIvCHB
1	4153684	-0.00216457	Neutral	YRIvCHB
1	4153747	0.0411961	Neutral	YRIvCHB
1	4153804	0.0111772	Neutral	YRIvCHB
1	4154349	0.00632992	Neutral	YRIvCHB
1	4154431	0.0123669	Neutral	YRIvCHB
1	4154441	0.048589	Neutral	YRIvCHB
1	4154490	0.0184039	Neutral	YRIvCHB
1	4156177	-0.0057	Neutral	YRIvCHB
1	4156199	0.0531378	Neutral	YRIvCHB
1	4156235	-0.00117402	Neutral	YRIvCHB
1	4156451	0.0124039	Neutral	YRIvCHB
1	4157170	0.065989	Neutral	YRIvCHB
1	4157197	-0.0059	Neutral	YRIvCHB
1	4157427	-0.00221339	Neutral	YRIvCHB
1	4157468	0.0235929	Neutral	YRIvCHB
1	4157772	0.2282	Neutral	YRIvCHB
1	4157775	-0.0059	Neutral	YRIvCHB
1	4157825	0.00515984	Neutral	YRIvCHB
1	4157841	0.0567724	Neutral	YRIvCHB
1	4157849	0.00515984	Neutral	YRIvCHB
1	4158028	0.0125331	Neutral	YRIvCHB
1	4158056	0.0125331	Neutral	YRIvCHB
1	4158064	0.0530858	Neutral	YRIvCHB
1	4158233	-0.0005	Neutral	YRIvCHB
1	4158425	0.0538024	Neutral	YRIvCHB
1	4158483	-0.0005	Neutral	YRIvCHB
1	4158490	0.0408732	Neutral	YRIvCHB
1	4158522	0.0176008	Neutral	YRIvCHB
1	4158539	0.00855039	Neutral	YRIvCHB
1	4158552	0.0382874	Neutral	YRIvCHB
1	4158733	0.00984331	Neutral	YRIvCHB
1	4158759	-0.0005	Neutral	YRIvCHB
1	4158954	0.1637	Neutral	YRIvCHB
1	4158971	-0.0005	Neutral	YRIvCHB
1	4159039	0.0538024	Neutral	YRIvCHB
1	4159042	-0.0005	Neutral	YRIvCHB
1	4159200	-0.0005	Neutral	YRIvCHB
1	4159215	0.00596457	Neutral	YRIvCHB
1	4159344	0.0117669	Neutral	YRIvCHB
1	4159365	0.00378583	Neutral	YRIvCHB
1	4159378	-0.00120236	Neutral	YRIvCHB
1	4159387	0.0057811	Neutral	YRIvCHB
1	4159478	-0.0022	Neutral	YRIvCHB
1	4159506	0.0237386	Neutral	YRIvCHB
1	4159508	0.0237386	Neutral	YRIvCHB
1	4159535	0.00378583	Neutral	YRIvCHB
1	4159582	0.0287268	Neutral	YRIvCHB
1	4159680	0.1245	Neutral	YRIvCHB
1	4159890	0.0397008	Neutral	YRIvCHB
1	4160477	0.3943	Neutral	YRIvCHB
1	4160902	0.0388394	Neutral	YRIvCHB
1	4160903	-0.0052	Neutral	YRIvCHB
1	4161047	-0.00205433	Neutral	YRIvCHB
1	4161296	0.0608591	Neutral	YRIvCHB
1	4161545	-0.0005	Neutral	YRIvCHB
1	4161572	-0.0005	Neutral	YRIvCHB
1	4161868	0.0277591	Neutral	YRIvCHB
1	4162121	-0.0005	Neutral	YRIvCHB
1	4162247	0.0479441	Neutral	YRIvCHB
1	4162276	0.011611	Neutral	YRIvCHB
1	4162414	0.1704	Neutral	YRIvCHB
1	4162426	0.163672	Neutral	YRIvCHB
1	4162492	0.0614008	Neutral	YRIvCHB
1	4162559	-0.0005	Neutral	YRIvCHB
1	4162562	0.015648	Neutral	YRIvCHB
1	4162832	0.147203	Neutral	YRIvCHB
1	4162872	0.0473197	Neutral	YRIvCHB
1	4162877	0.2052	Neutral	YRIvCHB
1	4163161	0.0006	Neutral	YRIvCHB
1	4163299	0.0602079	Neutral	YRIvCHB
1	4164281	0.0595276	Neutral	YRIvCHB
1	4164340	0.00542126	Neutral	YRIvCHB
1	4164389	0.236275	Neutral	YRIvCHB
1	4164460	-0.0054	Neutral	YRIvCHB
1	4164592	0.275953	Neutral	YRIvCHB
1	4164643	0.146098	Neutral	YRIvCHB
1	4164649	0.0270638	Neutral	YRIvCHB
1	4164731	0.00542126	Neutral	YRIvCHB
1	4164921	0.4527	Neutral	YRIvCHB
1	4164998	0.0631346	Neutral	YRIvCHB
1	4165088	0.0450992	Neutral	YRIvCHB
1	4165131	0.0450992	Neutral	YRIvCHB
1	4165197	-0.0054	Neutral	YRIvCHB
1	4165355	-0.0037	Neutral	YRIvCHB
1	4165427	0.086752	Neutral	YRIvCHB
1	4165513	0.00582126	Neutral	YRIvCHB
1	4165583	0.0462866	Neutral	YRIvCHB
1	4165742	0.165302	Neutral	YRIvCHB
1	4165813	-0.00131969	Neutral	YRIvCHB
1	4166003	0.2986	Neutral	YRIvCHB
1	4166022	0.0129622	Neutral	YRIvCHB
1	4166235	-0.00131969	Neutral	YRIvCHB
1	4166509	-0.0005	Neutral	YRIvCHB
1	4166813	0.5111	Neutral	YRIvCHB
1	4166836	0.0478402	Neutral	YRIvCHB
1	4167197	0.00352835	Neutral	YRIvCHB
1	4167219	0.0518685	Neutral	YRIvCHB
1	4167279	-0.0005	Neutral	YRIvCHB
1	4167284	0.140492	Neutral	YRIvCHB
1	4167303	0.0196417	Neutral	YRIvCHB
1	4167548	0.0538047	Neutral	YRIvCHB
1	4167813	0.2336	Neutral	YRIvCHB
1	4167814	0.226261	Neutral	YRIvCHB
1	4167993	0.0006	Neutral	YRIvCHB
1	4168065	0.057474	Neutral	YRIvCHB
1	4168351	0.0226157	Neutral	YRIvCHB
1	4168404	0.0006	Neutral	YRIvCHB
1	4168652	0.2689	Neutral	YRIvCHB
1	4168673	0.00374252	Neutral	YRIvCHB
1	4168696	0.0631378	Neutral	YRIvCHB
1	4168826	0.230717	Neutral	YRIvCHB
1	4168865	0.0228339	Neutral	YRIvCHB
1	4168884	0.0588953	Neutral	YRIvCHB
1	4169066	-0.0005	Neutral	YRIvCHB
1	4169088	0.0164701	Neutral	YRIvCHB
1	4169174	0.00374252	Neutral	YRIvCHB
1	4169229	0.0185913	Neutral	YRIvCHB
1	4169316	-0.0005	Neutral	YRIvCHB
1	4169340	0.0270764	Neutral	YRIvCHB
1	4169513	0.0695016	Neutral	YRIvCHB
1	4169552	0.097078	Neutral	YRIvCHB
1	4169780	0.101627	Neutral	YRIvCHB
1	4169785	0.126883	Neutral	YRIvCHB
1	4169880	0.0111236	Neutral	YRIvCHB
1	4170008	0.061637	Neutral	YRIvCHB
1	4170047	0.236329	Neutral	YRIvCHB
1	4170078	0.061637	Neutral	YRIvCHB
1	4170177	0.0574276	Neutral	YRIvCHB
1	4170248	0.2679	Neutral	YRIvCHB
1	4170538	0.0006	Neutral	YRIvCHB
1	4170850	-0.0005	Neutral	YRIvCHB
1	4171191	0.0185205	Neutral	YRIvCHB
1	4171212	-0.0005	Neutral	YRIvCHB
1	4171342	0.2679	Neutral	YRIvCHB
1	4171539	0.00372677	Neutral	YRIvCHB
1	4171705	-0.0005	Neutral	YRIvCHB
1	4171785	0.0100669	Neutral	YRIvCHB
1	4171827	0.0607882	Neutral	YRIvCHB
1	4171955	0.0580228	Neutral	YRIvCHB
1	4172044	0.0006	Neutral	YRIvCHB
1	4172123	0.0476764	Neutral	YRIvCHB
1	4172600	0.00629055	Neutral	YRIvCHB
1	4172616	0.0663	Neutral	YRIvCHB
1	4172803	0.018189	Neutral	YRIvCHB
1	4173076	0.0581457	Neutral	YRIvCHB
1	4173220	-0.00126693	Neutral	YRIvCHB
1	4173457	0.2383	Neutral	YRIvCHB
1	4173501	0.0121488	Neutral	YRIvCHB
1	4173505	-0.00318346	Neutral	YRIvCHB
1	4173543	0.0121488	Neutral	YRIvCHB
1	4173752	0.0121488	Neutral	YRIvCHB
1	4173840	0.0600622	Neutral	YRIvCHB
1	4173902	-0.0051	Neutral	YRIvCHB
1	4174115	0.1275	Neutral	YRIvCHB
1	4174166	0.0247	Neutral	YRIvCHB
1	4174448	0.1275	Neutral	YRIvCHB
1	4174916	0.0303661	Neutral	YRIvCHB
1	4174988	0.116977	Neutral	YRIvCHB
1	4175213	0.0006	Neutral	YRIvCHB
1	4175290	0.0006	Neutral	YRIvCHB
1	4175336	0.116167	Neutral	YRIvCHB
1	4175418	0.0877197	Neutral	YRIvCHB
1	4175419	0.0006	Neutral	YRIvCHB
1	4175530	0.0237134	Neutral	YRIvCHB
1	4175581	0.0237134	Neutral	YRIvCHB
1	4175783	0.2264	Neutral	YRIvCHB
1	4175910	0.0112677	Neutral	YRIvCHB
1	4175956	0.0290472	Neutral	YRIvCHB
1	4176015	0.0112677	Neutral	YRIvCHB
1	4176070	0.121501	Neutral	YRIvCHB
1	4176071	0.0006	Neutral	YRIvCHB
1	4176105	0.0628283	Neutral	YRIvCHB
1	4176169	0.0574945	Neutral	YRIvCHB
1	4176666	0.0618	Neutral	YRIvCHB
1	4176779	0.0246945	Neutral	YRIvCHB
1	4176869	0.0121654	Neutral	YRIvCHB
1	4176959	0.0006	Neutral	YRIvCHB
1	4177024	0.0054189	Neutral	YRIvCHB
1	4177047	0.0304772	Neutral	YRIvCHB
1	4177135	0.0006	Neutral	YRIvCHB
1	4177390	0.0362598	Neutral	YRIvCHB
1	4177593	0.0304772	Neutral	YRIvCHB
1	4177741	0.0066	Neutral	YRIvCHB
1	4177851	0.018715	Neutral	YRIvCHB
1	4177897	0.060252	Neutral	YRIvCHB
1	4178302	0.12775	Neutral	YRIvCHB
1	4178408	0.0412142	Neutral	YRIvCHB
1	4178409	0.2264	Neutral	YRIvCHB
1	4178412	0.134672	Neutral	YRIvCHB
1	4178497	0.0412142	Neutral	YRIvCHB
1	4178851	0.1787	Neutral	YRIvCHB
1	4178989	0.0488858	Neutral	YRIvCHB
1	4179007	0.0234874	Neutral	YRIvCHB
1	4179238	0.0488858	Neutral	YRIvCHB
1	4179256	-0.0005	Neutral	YRIvCHB
1	4179332	0.0545299	Neutral	YRIvCHB
1	4179373	-0.0005	Neutral	YRIvCHB
1	4179700	0.0136102	Neutral	YRIvCHB
1	4179752	0.0178433	Neutral	YRIvCHB
1	4180129	-0.0011	Neutral	YRIvCHB
1	4180169	-0.0011	Neutral	YRIvCHB
1	4180244	-0.0011	Neutral	YRIvCHB
1	4180502	0.0179929	Neutral	YRIvCHB
1	4180534	0.0585654	Neutral	YRIvCHB
1	4180555	0.0156063	Neutral	YRIvCHB
1	4180637	0.302	Neutral	YRIvCHB
1	4180722	-0.0011	Neutral	YRIvCHB
1	4180751	-0.0011	Neutral	YRIvCHB
1	4180805	0.0466323	Neutral	YRIvCHB
1	4180838	-0.0011	Neutral	YRIvCHB
1	4180841	0.103911	Neutral	YRIvCHB
1	4180903	0.0585654	Neutral	YRIvCHB
1	4181061	0.0537921	Neutral	YRIvCHB
1	4181150	0.0346992	Neutral	YRIvCHB
1	4181167	0.114	Neutral	YRIvCHB
1	4181169	0.0502677	Neutral	YRIvCHB
1	4181189	0.0242362	Neutral	YRIvCHB
1	4181395	0.0242362	Neutral	YRIvCHB
1	4181537	0	Neutral	YRIvCHB
1	4181572	0.0242362	Neutral	YRIvCHB
1	4181599	0	Neutral	YRIvCHB
1	4181713	0.00628346	Neutral	YRIvCHB
1	4181794	0.042189	Neutral	YRIvCHB
1	4182248	0.0593724	Neutral	YRIvCHB
1	4182420	-0.0005	Neutral	YRIvCHB
1	4182469	0.0121047	Neutral	YRIvCHB
1	4182784	0.00737795	Neutral	YRIvCHB
1	4182922	0.0184071	Neutral	YRIvCHB
1	4183005	0.1996	Neutral	YRIvCHB
1	4183086	0.0593724	Neutral	YRIvCHB
1	4183118	0.0121047	Neutral	YRIvCHB
1	4183177	-0.0005	Neutral	YRIvCHB
1	4183256	-0.0005	Neutral	YRIvCHB
1	4183257	0.0420409	Neutral	YRIvCHB
1	4183303	0.0363724	Neutral	YRIvCHB
1	4183787	0.0479953	Neutral	YRIvCHB
1	4183986	0.0504	Neutral	YRIvCHB
1	4184064	0.018337	Neutral	YRIvCHB
1	4184075	0.00631339	Neutral	YRIvCHB
1	4184117	0.0131268	Neutral	YRIvCHB
1	4184246	0.0479953	Neutral	YRIvCHB
1	4184308	-0.0005	Neutral	YRIvCHB
1	4184547	0.0066	Neutral	YRIvCHB
1	4184566	0.0284764	Neutral	YRIvCHB
1	4184714	0.0965362	Neutral	YRIvCHB
1	4184764	0.132997	Neutral	YRIvCHB
1	4184793	0.0138921	Neutral	YRIvCHB
1	4185001	0.3153	Neutral	YRIvCHB
1	4185026	0.0357685	Neutral	YRIvCHB
1	4185125	0.303146	Neutral	YRIvCHB
1	4185418	0.132997	Neutral	YRIvCHB
1	4185512	0.047922	Neutral	YRIvCHB
1	4185769	0.3207	Neutral	YRIvCHB
1	4185802	0.118369	Neutral	YRIvCHB
1	4186093	0.0475535	Neutral	YRIvCHB
1	4186122	0.0323787	Neutral	YRIvCHB
1	4186308	0.0146748	Neutral	YRIvCHB
1	4186323	-0.0005	Neutral	YRIvCHB
1	4186472	0.0070874	Neutral	YRIvCHB
1	4186593	-0.0005	Neutral	YRIvCHB
1	4186606	-0.0005	Neutral	YRIvCHB
1	4186690	0.0172039	Neutral	YRIvCHB
1	4186877	-0.0005	Neutral	YRIvCHB
1	4186904	0.00622283	Neutral	YRIvCHB
1	4187261	-0.0005	Neutral	YRIvCHB
1	4187493	0.1418	Neutral	YRIvCHB
1	4187515	0.0544031	Neutral	YRIvCHB
1	4187590	0.0241504	Neutral	YRIvCHB
1	4187595	0.0521622	Neutral	YRIvCHB
1	4187641	0.0230299	Neutral	YRIvCHB
1	4187820	0.0140661	Neutral	YRIvCHB
1	4187915	0.0483	Neutral	YRIvCHB
1	4187951	0.0244764	Neutral	YRIvCHB
1	4188027	0.000268504	Neutral	YRIvCHB
1	4188045	0.0483	Neutral	YRIvCHB
1	4188200	-0.0005	Neutral	YRIvCHB
1	4188221	0.0483	Neutral	YRIvCHB
1	4188337	0.0483	Neutral	YRIvCHB
1	4188355	0.0152543	Neutral	YRIvCHB
1	4188507	0.0344669	Neutral	YRIvCHB
1	4188582	0.0306244	Neutral	YRIvCHB
1	4188736	0.0483	Neutral	YRIvCHB
1	4188839	0.0306244	Neutral	YRIvCHB
1	4188856	0.0483	Neutral	YRIvCHB
1	4188874	0.0483	Neutral	YRIvCHB
1	4188902	0.0483	Neutral	YRIvCHB
1	4188920	0.0483	Neutral	YRIvCHB
1	4188930	0.0483	Neutral	YRIvCHB
1	4188954	0.00638268	Neutral	YRIvCHB
1	4189126	0.0482693	Neutral	YRIvCHB
1	4189196	0.0337701	Neutral	YRIvCHB
1	4189225	-0.0057	Neutral	YRIvCHB
1	4189300	0.0450472	Neutral	YRIvCHB
1	4189318	0.0482693	Neutral	YRIvCHB
1	4189358	0.0482693	Neutral	YRIvCHB
1	4189383	0.0337701	Neutral	YRIvCHB
1	4189421	0.0482693	Neutral	YRIvCHB
1	4189429	0.0361866	Neutral	YRIvCHB
1	4189439	0.00638268	Neutral	YRIvCHB
1	4189442	0.0345756	Neutral	YRIvCHB
1	4189451	0.0966	Neutral	YRIvCHB
1	4189483	0.0482693	Neutral	YRIvCHB
1	4189484	0.0184654	Neutral	YRIvCHB
1	4189506	0.0232984	Neutral	YRIvCHB
1	4189598	0.0482693	Neutral	YRIvCHB
1	4189620	0.0482693	Neutral	YRIvCHB
1	4189628	0.027326	Neutral	YRIvCHB
1	4189650	0.0539079	Neutral	YRIvCHB
1	4189689	0.0482693	Neutral	YRIvCHB
1	4189880	-6.14e-05	Neutral	YRIvCHB
1	4189898	0.0531024	Neutral	YRIvCHB
1	4189940	0.030548	Neutral	YRIvCHB
1	4190003	0.0478843	Neutral	YRIvCHB
1	4190033	0.036348	Neutral	YRIvCHB
1	4190166	0.0478843	Neutral	YRIvCHB
1	4190194	0.0478843	Neutral	YRIvCHB
1	4190241	0.0345732	Neutral	YRIvCHB
1	4190256	0.0478843	Neutral	YRIvCHB
1	4190325	0.0186	Neutral	YRIvCHB
1	4190684	0.1313	Neutral	YRIvCHB
1	4190739	0.0301362	Neutral	YRIvCHB
1	4190981	0.0478843	Neutral	YRIvCHB
1	4190982	0.0478843	Neutral	YRIvCHB
1	4191046	0.0460504	Neutral	YRIvCHB
1	4191357	0.0293055	Neutral	YRIvCHB
1	4191361	0.0006	Neutral	YRIvCHB
1	4191528	0.0460504	Neutral	YRIvCHB
1	4191723	0.3044	Neutral	YRIvCHB
1	4191769	0.0699717	Neutral	YRIvCHB
1	4191771	0.0651874	Neutral	YRIvCHB
1	4191820	0.0651874	Neutral	YRIvCHB
1	4191848	0.0699717	Neutral	YRIvCHB
1	4191858	0.0699717	Neutral	YRIvCHB
1	4191972	0.0006	Neutral	YRIvCHB
1	4192229	0.0164961	Neutral	YRIvCHB
1	4192307	0.289	Neutral	YRIvCHB
1	4192375	0.0164961	Neutral	YRIvCHB
1	4192396	0.0301213	Neutral	YRIvCHB
1	4192489	0.266291	Neutral	YRIvCHB
1	4192592	0.0301213	Neutral	YRIvCHB
1	4192633	0.0164961	Neutral	YRIvCHB
1	4192641	0.00514173	Neutral	YRIvCHB
1	4192647	0.0709969	Neutral	YRIvCHB
1	4192706	0.159561	Neutral	YRIvCHB
1	4192744	0.0164961	Neutral	YRIvCHB
1	4192853	0.0823512	Neutral	YRIvCHB
1	4193125	0.0006	Neutral	YRIvCHB
1	4193217	0.0823512	Neutral	YRIvCHB
1	4193409	0.0295945	Neutral	YRIvCHB
1	4193425	0.244886	Neutral	YRIvCHB
1	4193463	0.2935	Neutral	YRIvCHB
1	4193550	0.00181496	Neutral	YRIvCHB
1	4193872	0.180067	Neutral	YRIvCHB
1	4216298	0.3131	Neutral	YRIvCHB
1	4216374	0.3131	Neutral	YRIvCHB
1	4216522	0.00306063	Neutral	YRIvCHB
1	4216780	0.0571945	Neutral	YRIvCHB
1	4216803	0.0325882	Neutral	YRIvCHB
1	4216861	0.293415	Neutral	YRIvCHB
1	4216867	0.0522732	Neutral	YRIvCHB
1	4216931	-0.0005	Neutral	YRIvCHB
1	4217087	0.0472323	Neutral	YRIvCHB
1	4217218	0.0138197	Neutral	YRIvCHB
1	4217221	0.0567787	Neutral	YRIvCHB
1	4217273	-0.0005	Neutral	YRIvCHB
1	4217285	0.118831	Neutral	YRIvCHB
1	4217419	0.3026	Neutral	YRIvCHB
1	4217428	0.0520055	Neutral	YRIvCHB
1	4217524	0.0138197	Neutral	YRIvCHB
1	4217667	0.0567787	Neutral	YRIvCHB
1	4217681	-0.0005	Neutral	YRIvCHB
1	4217722	-0.0005	Neutral	YRIvCHB
1	4217759	0.0281394	Neutral	YRIvCHB
1	4217802	0.00427323	Neutral	YRIvCHB
1	4217847	0.00427323	Neutral	YRIvCHB
1	4217866	-0.0005	Neutral	YRIvCHB
1	4218043	0.0033	Neutral	YRIvCHB
1	4218143	0.0595402	Neutral	YRIvCHB
1	4218158	0.00554961	Neutral	YRIvCHB
1	4218281	0.0235465	Neutral	YRIvCHB
1	4218380	0.00554961	Neutral	YRIvCHB
1	4218439	0.00554961	Neutral	YRIvCHB
1	4218476	0.0347945	Neutral	YRIvCHB
1	4218591	0.0280457	Neutral	YRIvCHB
1	4218676	0.0527913	Neutral	YRIvCHB
1	4218758	0.289	Neutral	YRIvCHB
1	4218780	0.0437929	Neutral	YRIvCHB
1	4218795	0.0595402	Neutral	YRIvCHB
1	4219055	0.17427	Neutral	YRIvCHB
1	4219092	0.0235386	Neutral	YRIvCHB
1	4219093	0.0199213	Neutral	YRIvCHB
1	4219099	0.00545197	Neutral	YRIvCHB
1	4219281	-0.00178268	Neutral	YRIvCHB
1	4219286	0.0235386	Neutral	YRIvCHB
1	4219322	0.0126866	Neutral	YRIvCHB
1	4219432	0.00906929	Neutral	YRIvCHB
1	4219709	-0.00178268	Neutral	YRIvCHB
1	4219725	0.0235386	Neutral	YRIvCHB
1	4219734	0.392506	Neutral	YRIvCHB
1	4219746	0.0126866	Neutral	YRIvCHB
1	4219790	-0.00178268	Neutral	YRIvCHB
1	4219987	0.0163039	Neutral	YRIvCHB
1	4219995	0.454	Neutral	YRIvCHB
1	4220008	0.0524772	Neutral	YRIvCHB
1	4220094	-0.0054	Neutral	YRIvCHB
1	4220154	0.0223606	Neutral	YRIvCHB
1	4220155	0.0255307	Neutral	YRIvCHB
1	4220199	0.0191906	Neutral	YRIvCHB
1	4220224	0.0540614	Neutral	YRIvCHB
1	4220228	0.0445512	Neutral	YRIvCHB
1	4220254	0.0445512	Neutral	YRIvCHB
1	4220259	0.0445512	Neutral	YRIvCHB
1	4220300	0.136483	Neutral	YRIvCHB
1	4220308	0.0540614	Neutral	YRIvCHB
1	4220313	0.0540614	Neutral	YRIvCHB
1	4220410	0.3996	Neutral	YRIvCHB
1	4220411	-0.003	Neutral	YRIvCHB
1	4220458	0.0160205	Neutral	YRIvCHB
1	4220499	0.0604016	Neutral	YRIvCHB
1	4220543	0.0604016	Neutral	YRIvCHB
1	4220800	0.0604016	Neutral	YRIvCHB
1	4220874	0.0604016	Neutral	YRIvCHB
1	4220889	0.0604016	Neutral	YRIvCHB
1	4220927	0.0699118	Neutral	YRIvCHB
1	4221005	0.0160205	Neutral	YRIvCHB
1	4221051	0.0160205	Neutral	YRIvCHB
1	4221191	0.0006	Neutral	YRIvCHB
1	4221300	0.0539417	Neutral	YRIvCHB
1	4221317	0.0522748	Neutral	YRIvCHB
1	4221330	0.0539417	Neutral	YRIvCHB
1	4221434	0.0406063	Neutral	YRIvCHB
1	4221570	0.00893465	Neutral	YRIvCHB
1	4221598	0.2123	Neutral	YRIvCHB
1	4221750	0.0206032	Neutral	YRIvCHB
1	4222325	0.00369213	Neutral	YRIvCHB
1	4222405	0.0465488	Neutral	YRIvCHB
1	4222440	0.0114843	Neutral	YRIvCHB
1	4222441	0.25304	Neutral	YRIvCHB
1	4222683	-0.0041	Neutral	YRIvCHB
1	4222685	0.00369213	Neutral	YRIvCHB
1	4222919	0.00369213	Neutral	YRIvCHB
1	4222958	0.0348606	Neutral	YRIvCHB
1	4222992	0.0426528	Neutral	YRIvCHB
1	4223004	0.00369213	Neutral	YRIvCHB
1	4223005	0.0855094	Neutral	YRIvCHB
1	4223043	-0.0041	Neutral	YRIvCHB
1	4223074	0.4907	Neutral	YRIvCHB
1	4223110	0.00369213	Neutral	YRIvCHB
1	4223112	-0.000203937	Neutral	YRIvCHB
1	4223113	-0.000203937	Neutral	YRIvCHB
1	4223160	0.0153803	Neutral	YRIvCHB
1	4223200	0.358234	Neutral	YRIvCHB
1	4223288	-0.000203937	Neutral	YRIvCHB
1	4223325	-0.000203937	Neutral	YRIvCHB
1	4223427	0.0967906	Neutral	YRIvCHB
1	4223558	0.00208504	Neutral	YRIvCHB
1	4223602	0.00208504	Neutral	YRIvCHB
1	4223663	-0.000343307	Neutral	YRIvCHB
1	4223733	-0.000343307	Neutral	YRIvCHB
1	4223797	0.0603654	Neutral	YRIvCHB
1	4223887	0.149	Neutral	YRIvCHB
1	4223958	0.00572756	Neutral	YRIvCHB
1	4223962	-0.00155748	Neutral	YRIvCHB
1	4224102	0.0919339	Neutral	YRIvCHB
1	4224115	-0.000343307	Neutral	YRIvCHB
1	4224134	-0.000343307	Neutral	YRIvCHB
1	4224301	0.0239402	Neutral	YRIvCHB
1	4224314	-0.0052	Neutral	YRIvCHB
1	4224439	0.030011	Neutral	YRIvCHB
1	4224474	0.0295606	Neutral	YRIvCHB
1	4224557	0.1845	Neutral	YRIvCHB
1	4224571	0.0006	Neutral	YRIvCHB
1	4224704	0.00639213	Neutral	YRIvCHB
1	4225086	0.0136323	Neutral	YRIvCHB
1	4225091	0.00928819	Neutral	YRIvCHB
1	4225094	0.0136323	Neutral	YRIvCHB
1	4225235	0.00639213	Neutral	YRIvCHB
1	4225344	0.0353528	Neutral	YRIvCHB
1	4225362	0.0006	Neutral	YRIvCHB
1	4225406	0.0541772	Neutral	YRIvCHB
1	4225685	0.00648268	Neutral	YRIvCHB
1	4225763	0.0006	Neutral	YRIvCHB
1	4225965	0.0006	Neutral	YRIvCHB
1	4226274	0.0006	Neutral	YRIvCHB
1	4226445	0.0247	Neutral	YRIvCHB
1	4226567	0.00648268	Neutral	YRIvCHB
1	4226780	0.0534984	Neutral	YRIvCHB
1	4227011	-0.000523622	Neutral	YRIvCHB
1	4227079	0.00285276	Neutral	YRIvCHB
1	4227090	0.0264874	Neutral	YRIvCHB
1	4227093	-0.0039	Neutral	YRIvCHB
1	4227212	0.00960551	Neutral	YRIvCHB
1	4227247	0.00960551	Neutral	YRIvCHB
1	4227319	0.00960551	Neutral	YRIvCHB
1	4227430	-0.0039	Neutral	YRIvCHB
1	4227431	0.0534984	Neutral	YRIvCHB
1	4227460	-0.000523622	Neutral	YRIvCHB
1	4227463	0.0636276	Neutral	YRIvCHB
1	4227478	-0.000523622	Neutral	YRIvCHB
1	4227560	0.0129819	Neutral	YRIvCHB
1	4227623	-0.0039	Neutral	YRIvCHB
1	4227633	0.4249	Neutral	YRIvCHB
1	4227915	0.00284961	Neutral	YRIvCHB
1	4227938	-0.0005	Neutral	YRIvCHB
1	4228214	-0.0005	Neutral	YRIvCHB
1	4228242	0.00619921	Neutral	YRIvCHB
1	4228449	0.4249	Neutral	YRIvCHB
1	4228547	0.0262969	Neutral	YRIvCHB
1	4228675	-0.0005	Neutral	YRIvCHB
1	4228979	0.0294	Neutral	YRIvCHB
1	4229105	0.018515	Neutral	YRIvCHB
1	4229285	0.018515	Neutral	YRIvCHB
1	4229298	0.00649606	Neutral	YRIvCHB
1	4229362	0.0006	Neutral	YRIvCHB
1	4229378	0.0006	Neutral	YRIvCHB
1	4229583	0.0021874	Neutral	YRIvCHB
1	4229841	0.0162472	Neutral	YRIvCHB
1	4229883	0.0223701	Neutral	YRIvCHB
1	4230080	0.0293409	Neutral	YRIvCHB
1	4230304	0.00408425	Neutral	YRIvCHB
1	4230462	0.0591898	Neutral	YRIvCHB
1	4230598	0.0262795	Neutral	YRIvCHB
1	4230614	0.0591898	Neutral	YRIvCHB
1	4230703	-0.00433465	Neutral	YRIvCHB
1	4230711	-0.0051	Neutral	YRIvCHB
1	4230863	0.00025748	Neutral	YRIvCHB
1	4230884	0.0125031	Neutral	YRIvCHB
1	4230921	0.00025748	Neutral	YRIvCHB
1	4230973	0.0921	Neutral	YRIvCHB
1	4231049	0.0921	Neutral	YRIvCHB
1	4231051	0.0293409	Neutral	YRIvCHB
1	4231098	0.00638031	Neutral	YRIvCHB
1	4231136	-0.00105512	Neutral	YRIvCHB
1	4231169	-0.00105512	Neutral	YRIvCHB
1	4231200	0.0918504	Neutral	YRIvCHB
1	4231208	0.0527323	Neutral	YRIvCHB
1	4231254	0.0111693	Neutral	YRIvCHB
1	4231293	-0.0035	Neutral	YRIvCHB
1	4231328	0.0136142	Neutral	YRIvCHB
1	4231445	-0.00105512	Neutral	YRIvCHB
1	4231450	0.143193	Neutral	YRIvCHB
1	4231464	0.0136142	Neutral	YRIvCHB
1	4231470	-0.00105512	Neutral	YRIvCHB
1	4231557	0.00383465	Neutral	YRIvCHB
1	4231570	0.0185039	Neutral	YRIvCHB
1	4231630	0.10652	Neutral	YRIvCHB
1	4231684	0.0869606	Neutral	YRIvCHB
1	4231756	0.0869606	Neutral	YRIvCHB
1	4231795	0.0282835	Neutral	YRIvCHB
1	4231805	0.182311	Neutral	YRIvCHB
1	4231842	0.307	Neutral	YRIvCHB
1	4231843	0.0478425	Neutral	YRIvCHB
1	4231927	0.0429528	Neutral	YRIvCHB
1	4232006	0.0478425	Neutral	YRIvCHB
1	4232036	-0.00105512	Neutral	YRIvCHB
1	4232043	0.0331732	Neutral	YRIvCHB
1	4232160	0.307	Neutral	YRIvCHB
1	4232213	0.00598268	Neutral	YRIvCHB
1	4232361	0.0739543	Neutral	YRIvCHB
1	4232443	0.0229756	Neutral	YRIvCHB
1	4232516	-0.0013	Neutral	YRIvCHB
1	4232538	0.0472512	Neutral	YRIvCHB
1	4232614	0.0326858	Neutral	YRIvCHB
1	4232694	0.0521063	Neutral	YRIvCHB
1	4232793	0.0472512	Neutral	YRIvCHB
1	4232797	-0.0013	Neutral	YRIvCHB
1	4232980	0.0739543	Neutral	YRIvCHB
1	4233054	-0.0013	Neutral	YRIvCHB
1	4233187	0.0103409	Neutral	YRIvCHB
1	4233231	0.00532047	Neutral	YRIvCHB
1	4233272	0.0228921	Neutral	YRIvCHB
1	4233379	0.0003	Neutral	YRIvCHB
1	4233441	0.0128512	Neutral	YRIvCHB
1	4233527	0.3191	Neutral	YRIvCHB
1	4233532	0.3191	Neutral	YRIvCHB
1	4233593	0.0003	Neutral	YRIvCHB
1	4233716	0.0881583	Neutral	YRIvCHB
1	4233727	0.266385	Neutral	YRIvCHB
1	4233776	0.00532047	Neutral	YRIvCHB
1	4233809	0.281446	Neutral	YRIvCHB
1	4233934	0.042974	Neutral	YRIvCHB
1	4233979	0.0003	Neutral	YRIvCHB
1	4234052	0.0730968	Neutral	YRIvCHB
1	4234161	0.0003	Neutral	YRIvCHB
1	4234277	0.0281622	Neutral	YRIvCHB
1	4234376	0.0137874	Neutral	YRIvCHB
1	4234442	0.121598	Neutral	YRIvCHB
1	4234512	0.276128	Neutral	YRIvCHB
1	4234647	0.0173811	Neutral	YRIvCHB
1	4234791	0.455813	Neutral	YRIvCHB
1	4234811	0.463	Neutral	YRIvCHB
1	4234874	0.0317559	Neutral	YRIvCHB
1	4234939	0.0461307	Neutral	YRIvCHB
1	4234970	0.0066	Neutral	YRIvCHB
1	4235021	0.0461307	Neutral	YRIvCHB
1	4235473	0.0066	Neutral	YRIvCHB
1	4236070	0.0183898	Neutral	YRIvCHB
1	4236129	0.0066	Neutral	YRIvCHB
1	4236420	0.0138984	Neutral	YRIvCHB
1	4236436	0.0206354	Neutral	YRIvCHB
1	4236637	0.0006	Neutral	YRIvCHB
1	4236709	0.0312354	Neutral	YRIvCHB
1	4236846	0.0108118	Neutral	YRIvCHB
1	4236981	0.0856984	Neutral	YRIvCHB
1	4237147	0.0006	Neutral	YRIvCHB
1	4237161	0.0108118	Neutral	YRIvCHB
1	4237285	0.0108118	Neutral	YRIvCHB
1	4237353	0.0822945	Neutral	YRIvCHB
1	4237358	0.0142157	Neutral	YRIvCHB
1	4237520	0.0652748	Neutral	YRIvCHB
1	4237594	0.4329	Neutral	YRIvCHB
1	4237627	0.0006	Neutral	YRIvCHB
1	4237630	0.0822945	Neutral	YRIvCHB
1	4237672	0.00493465	Neutral	YRIvCHB
1	4237825	0.00493465	Neutral	YRIvCHB
1	4237856	-0.0005	Neutral	YRIvCHB
1	4237877	0.0565638	Neutral	YRIvCHB
1	4237983	0.0565638	Neutral	YRIvCHB
1	4238027	0.119062	Neutral	YRIvCHB
1	4238037	0.0565638	Neutral	YRIvCHB
1	4238081	0.00765197	Neutral	YRIvCHB
1	4238101	0.00493465	Neutral	YRIvCHB
1	4238103	0.0103693	Neutral	YRIvCHB
1	4238110	0.0592811	Neutral	YRIvCHB
1	4238227	0.0130866	Neutral	YRIvCHB
1	4238263	0.0103693	Neutral	YRIvCHB
1	4238332	0.083737	Neutral	YRIvCHB
1	4238471	0.0565638	Neutral	YRIvCHB
1	4238608	0.0103693	Neutral	YRIvCHB
1	4238643	-0.0005	Neutral	YRIvCHB
1	4238649	0.271232	Neutral	YRIvCHB
1	4238678	0.3446	Neutral	YRIvCHB
1	4238870	0.0006	Neutral	YRIvCHB
1	4238984	0.00652677	Neutral	YRIvCHB
1	4238987	0.0243071	Neutral	YRIvCHB
1	4239026	0.00424724	Neutral	YRIvCHB
1	4239027	0.0156449	Neutral	YRIvCHB
1	4239094	0.00652677	Neutral	YRIvCHB
1	4239307	0.0006	Neutral	YRIvCHB
1	4239342	0.0124535	Neutral	YRIvCHB
1	4239351	0.00652677	Neutral	YRIvCHB
1	4239513	0.0585	Neutral	YRIvCHB
1	4240058	-0.0005	Neutral	YRIvCHB
1	4240177	0.0108898	Neutral	YRIvCHB
1	4240426	0.0108898	Neutral	YRIvCHB
1	4240496	0.0108898	Neutral	YRIvCHB
1	4240670	0.0131677	Neutral	YRIvCHB
1	4240697	0.2888	Neutral	YRIvCHB
1	4240741	0.0177236	Neutral	YRIvCHB
1	4240749	-0.0005	Neutral	YRIvCHB
1	4240774	-0.0005	Neutral	YRIvCHB
1	4240796	0.00633386	Neutral	YRIvCHB
1	4240804	-0.0005	Neutral	YRIvCHB
1	4240860	0.0860622	Neutral	YRIvCHB
1	4241085	0.00597008	Neutral	YRIvCHB
1	4241086	0.2146	Neutral	YRIvCHB
1	4241127	0.00597008	Neutral	YRIvCHB
1	4241234	0.0111858	Neutral	YRIvCHB
1	4241238	0.0111858	Neutral	YRIvCHB
1	4241299	0.00597008	Neutral	YRIvCHB
1	4241353	-0.0062	Neutral	YRIvCHB
1	4241386	0.0181402	Neutral	YRIvCHB
1	4241461	0.0111858	Neutral	YRIvCHB
1	4241495	0.00597008	Neutral	YRIvCHB
1	4241677	0.0181402	Neutral	YRIvCHB
1	4241687	0.00597008	Neutral	YRIvCHB
1	4241713	0.0042315	Neutral	YRIvCHB
1	4241770	0.00597008	Neutral	YRIvCHB
1	4241802	0.0111858	Neutral	YRIvCHB
1	4241818	-0.000984252	Neutral	YRIvCHB
1	4241878	0.0390031	Neutral	YRIvCHB
1	4241898	0.0546504	Neutral	YRIvCHB
1	4241919	0.0111858	Neutral	YRIvCHB
1	4241941	-0.00446142	Neutral	YRIvCHB
1	4242063	-0.000984252	Neutral	YRIvCHB
1	4242108	0.118978	Neutral	YRIvCHB
1	4242114	0.0485354	Neutral	YRIvCHB
1	4242489	0.00538425	Neutral	YRIvCHB
1	4242574	0.0171528	Neutral	YRIvCHB
1	4242628	0.2486	Neutral	YRIvCHB
1	4242704	0.213294	Neutral	YRIvCHB
1	4242733	0.0485354	Neutral	YRIvCHB
1	4242954	0.0171528	Neutral	YRIvCHB
1	4242979	0.0171528	Neutral	YRIvCHB
1	4243040	-0.0005	Neutral	YRIvCHB
1	4243240	0.14738	Neutral	YRIvCHB
1	4243247	-0.0069	Neutral	YRIvCHB
1	4243249	-0.0069	Neutral	YRIvCHB
1	4243417	0.2443	Neutral	YRIvCHB
1	4243536	-0.000966142	Neutral	YRIvCHB
1	4243669	-0.00294409	Neutral	YRIvCHB
1	4243707	0.0583724	Neutral	YRIvCHB
1	4243804	-0.000966142	Neutral	YRIvCHB
1	4244008	0.0109016	Neutral	YRIvCHB
1	4244020	0.0109016	Neutral	YRIvCHB
1	4244038	0.00496772	Neutral	YRIvCHB
1	4244202	-0.000966142	Neutral	YRIvCHB
1	4244365	0.000501575	Neutral	YRIvCHB
1	4244449	0.0667	Neutral	YRIvCHB
1	4244450	0.000501575	Neutral	YRIvCHB
1	4244666	0.00637402	Neutral	YRIvCHB
1	4244856	0.0319992	Neutral	YRIvCHB
1	4245038	-0.0011	Neutral	YRIvCHB
1	4245140	0.0143819	Neutral	YRIvCHB
1	4245173	0.00423858	Neutral	YRIvCHB
1	4245265	0.0143819	Neutral	YRIvCHB
1	4245404	0.00331654	Neutral	YRIvCHB
1	4245433	0.0643323	Neutral	YRIvCHB
1	4245571	0.00622205	Neutral	YRIvCHB
1	4245679	0.125348	Neutral	YRIvCHB
1	4245839	0.000411024	Neutral	YRIvCHB
1	4245853	0.000411024	Neutral	YRIvCHB
1	4245998	0.215419	Neutral	YRIvCHB
1	4246002	0.215419	Neutral	YRIvCHB
1	4246024	0.000411024	Neutral	YRIvCHB
1	4246025	0.116631	Neutral	YRIvCHB
1	4246026	0.000411024	Neutral	YRIvCHB
1	4246086	0.0410882	Neutral	YRIvCHB
1	4246107	-0.00249449	Neutral	YRIvCHB
1	4246164	0.00331654	Neutral	YRIvCHB
1	4246239	0.00622205	Neutral	YRIvCHB
1	4246318	-0.00249449	Neutral	YRIvCHB
1	4246324	0.3636	Neutral	YRIvCHB
1	4246345	0.0236551	Neutral	YRIvCHB
1	4246377	-0.0054	Neutral	YRIvCHB
1	4246387	-0.0054	Neutral	YRIvCHB
1	4246417	-0.0054	Neutral	YRIvCHB
1	4246453	-0.0054	Neutral	YRIvCHB
1	4246454	0.3366	Neutral	YRIvCHB
1	4246470	0.0161433	Neutral	YRIvCHB
1	4246476	0.0161433	Neutral	YRIvCHB
1	4246496	0.0484583	Neutral	YRIvCHB
1	4246647	0.0646157	Neutral	YRIvCHB
1	4246676	0.00267874	Neutral	YRIvCHB
1	4246828	0.0753874	Neutral	YRIvCHB
1	4246940	-0.00270709	Neutral	YRIvCHB
1	4246948	0.0484583	Neutral	YRIvCHB
1	4247076	-1.42e-05	Neutral	YRIvCHB
1	4247092	0.140017	Neutral	YRIvCHB
1	4247140	0.0538441	Neutral	YRIvCHB
1	4247152	0.323135	Neutral	YRIvCHB
1	4247298	0.00537165	Neutral	YRIvCHB
1	4247373	0.0107575	Neutral	YRIvCHB
1	4247425	0.024222	Neutral	YRIvCHB
1	4247499	0.022852	Neutral	YRIvCHB
1	4247560	0.022852	Neutral	YRIvCHB
1	4247575	0.0006	Neutral	YRIvCHB
1	4247870	0.129661	Neutral	YRIvCHB
1	4247912	0.0651307	Neutral	YRIvCHB
1	4248045	0.0362031	Neutral	YRIvCHB
1	4248063	0.0184016	Neutral	YRIvCHB
1	4248084	0.0028252	Neutral	YRIvCHB
1	4248420	0.011726	Neutral	YRIvCHB
1	4248462	0.2832	Neutral	YRIvCHB
1	4248650	0.0185819	Neutral	YRIvCHB
1	4248695	0.127621	Neutral	YRIvCHB
1	4248766	0.0131299	Neutral	YRIvCHB
1	4248915	0.0117669	Neutral	YRIvCHB
1	4248947	0.0363008	Neutral	YRIvCHB
1	4249013	0.00631496	Neutral	YRIvCHB
1	4249091	0.0117669	Neutral	YRIvCHB
1	4249150	0.0649236	Neutral	YRIvCHB
1	4249309	0.0117669	Neutral	YRIvCHB
1	4249310	0.1726	Neutral	YRIvCHB
1	4249447	-0.0005	Neutral	YRIvCHB
1	4249459	0.0921835	Neutral	YRIvCHB
1	4249573	-0.0005	Neutral	YRIvCHB
1	4249711	-0.0005	Neutral	YRIvCHB
1	4249750	0.0173709	Neutral	YRIvCHB
1	4249770	0.171507	Neutral	YRIvCHB
1	4249806	0.0486449	Neutral	YRIvCHB
1	4249825	0.00396772	Neutral	YRIvCHB
1	4250062	0.2832	Neutral	YRIvCHB
1	4250486	0.171507	Neutral	YRIvCHB
1	4250601	0.0285402	Neutral	YRIvCHB
1	4250924	0.0240724	Neutral	YRIvCHB
1	4250932	0.0642819	Neutral	YRIvCHB
1	4250939	0.0531126	Neutral	YRIvCHB
1	4251075	0.00620157	Neutral	YRIvCHB
1	4251280	-0.0005	Neutral	YRIvCHB
1	4251397	0.2832	Neutral	YRIvCHB
1	4251572	0.0106693	Neutral	YRIvCHB
1	4251613	-0.0005	Neutral	YRIvCHB
1	4251625	0.2832	Neutral	YRIvCHB
1	4251683	-0.0005	Neutral	YRIvCHB
1	4251807	0.182676	Neutral	YRIvCHB
1	4251951	0.0173709	Neutral	YRIvCHB
1	4252073	0.0240724	Neutral	YRIvCHB
1	4252087	-0.0005	Neutral	YRIvCHB
1	4252120	0.2832	Neutral	YRIvCHB
1	4252157	-0.0005	Neutral	YRIvCHB
1	4252216	-0.0005	Neutral	YRIvCHB
1	4252359	0.0240724	Neutral	YRIvCHB
1	4252623	-0.0005	Neutral	YRIvCHB
1	4252840	0.0173709	Neutral	YRIvCHB
1	4252895	0.00620157	Neutral	YRIvCHB
1	4252993	0.0479276	Neutral	YRIvCHB
1	4253176	0.0171717	Neutral	YRIvCHB
1	4253227	0.0786835	Neutral	YRIvCHB
1	4253297	0.0501244	Neutral	YRIvCHB
1	4253304	0.129211	Neutral	YRIvCHB
1	4253342	0.0742898	Neutral	YRIvCHB
1	4253486	0.0061874	Neutral	YRIvCHB
1	4253546	0.0830772	Neutral	YRIvCHB
1	4253710	0.0237622	Neutral	YRIvCHB
1	4253808	-0.0026	Neutral	YRIvCHB
1	4253811	0.19951	Neutral	YRIvCHB
1	4253890	0.0523213	Neutral	YRIvCHB
1	4253974	0.2764	Neutral	YRIvCHB
1	4254406	0.0006	Neutral	YRIvCHB
1	4254459	0.0479386	Neutral	YRIvCHB
1	4254481	0.183643	Neutral	YRIvCHB
1	4254682	0.0006	Neutral	YRIvCHB
1	4254967	0.201	Neutral	YRIvCHB
1	4255000	0.0006	Neutral	YRIvCHB
1	4255008	0.0242693	Neutral	YRIvCHB
1	4255260	0.00533386	Neutral	YRIvCHB
1	4255477	0.0173811	Neutral	YRIvCHB
1	4255552	0.1782	Neutral	YRIvCHB
1	4255597	0.0355606	Neutral	YRIvCHB
1	4255682	0.119466	Neutral	YRIvCHB
1	4255741	0.0006	Neutral	YRIvCHB
1	4255942	0.0299669	Neutral	YRIvCHB
1	4256074	0.0299669	Neutral	YRIvCHB
1	4256085	0.0117874	Neutral	YRIvCHB
1	4256309	0.0061937	Neutral	YRIvCHB
1	4256581	0.0434661	Neutral	YRIvCHB
1	4256684	0.0183874	Neutral	YRIvCHB
1	4256985	0.0126	Neutral	YRIvCHB
1	4257143	0.118702	Neutral	YRIvCHB
1	4257335	0.1351	Neutral	YRIvCHB
1	4257364	0.0830134	Neutral	YRIvCHB
1	4257423	0.0299622	Neutral	YRIvCHB
1	4257424	0.0183874	Neutral	YRIvCHB
1	4257629	0.0242307	Neutral	YRIvCHB
1	4257673	0.0118654	Neutral	YRIvCHB
1	4257862	0.1958	Neutral	YRIvCHB
1	4258114	0.018048	Neutral	YRIvCHB
1	4258132	-0.0005	Neutral	YRIvCHB
1	4258159	0.00568268	Neutral	YRIvCHB
[truncated: 59,137 more rows]

## Sheet: iHH
#This data set contains the delta iHH data values (difference between two integrated haplotype homozygosity scores) for the target SNP region and the neutral regions on chromosome 1, between the populations of Han Chinese (CHB), Europeans (CEU) and Yorubans (YRI).
Position	iHH	Region	Population
152587933	-1.14905	Target	CHB
152588078	0.37816	Target	CHB
152588525	0.125629	Target	CHB
152588559	-0.595887	Target	CHB
152588771	-0.680064	Target	CHB
152588874	-0.175003	Target	CHB
152589075	-0.01653	Target	CHB
152589434	-0.224342	Target	CHB
152589951	-0.20307	Target	CHB
152590124	-0.321572	Target	CHB
152590187	-1.56628	Target	CHB
152590444	-1.56628	Target	CHB
152590565	-0.388253	Target	CHB
152590663	1.25654	Target	CHB
152590750	1.25654	Target	CHB
152590886	1.25654	Target	CHB
152590890	-0.321572	Target	CHB
152590943	-0.454934	Target	CHB
152591024	1.25654	Target	CHB
152591142	-1.56628	Target	CHB
152591200	-1.56628	Target	CHB
152591446	-1.56628	Target	CHB
152591562	-0.302702	Target	CHB
152591647	1.24906	Target	CHB
152591953	-1.56628	Target	CHB
152591993	-0.0145178	Target	CHB
152592184	-1.56628	Target	CHB
152592262	0.0976153	Target	CHB
152592281	-1.57366	Target	CHB
152592420	-0.437192	Target	CHB
152592828	1.2118	Target	CHB
152592892	-1.35082	Target	CHB
152592934	-0.437192	Target	CHB
152592978	-1.57366	Target	CHB
152593024	-1.59594	Target	CHB
152593081	1.23408	Target	CHB
152593087	-1.55137	Target	CHB
152593292	-0.307029	Target	CHB
152593307	-0.437581	Target	CHB
152593437	1.23783	Target	CHB
152593444	-0.307029	Target	CHB
152593549	-1.52551	Target	CHB
152587933	-1.09395	Target	CEU
152588078	0.40673	Target	CEU
152588317	-0.372684	Target	CEU
152588525	-0.254972	Target	CEU
152588559	-0.413148	Target	CEU
152588771	-0.722142	Target	CEU
152588874	-0.424183	Target	CEU
152589434	-0.303498	Target	CEU
152589951	-0.322435	Target	CEU
152590124	-0.237221	Target	CEU
152590187	-1.39234	Target	CEU
152590352	-0.18988	Target	CEU
152590444	-1.39234	Target	CEU
152590565	-0.0759884	Target	CEU
152590663	0.92156	Target	CEU
152590750	0.92156	Target	CEU
152590886	0.92156	Target	CEU
152590890	-0.221086	Target	CEU
152590943	-0.583831	Target	CEU
152591024	0.92156	Target	CEU
152591142	-1.38187	Target	CEU
152591200	-1.38187	Target	CEU
152591413	-0.184812	Target	CEU
152591446	-1.38187	Target	CEU
152591562	-0.221086	Target	CEU
152591647	0.90445	Target	CEU
152591953	-1.36442	Target	CEU
152591964	-0.221052	Target	CEU
152592184	-1.36442	Target	CEU
152592262	0.0826546	Target	CEU
152592281	-1.36442	Target	CEU
152592420	-0.542625	Target	CEU
152592691	-0.100837	Target	CEU
152592828	0.829348	Target	CEU
152592892	-1.03102	Target	CEU
152592934	-0.506735	Target	CEU
152592978	-1.30162	Target	CEU
152593024	-1.30162	Target	CEU
152593081	0.829348	Target	CEU
152593087	-1.30162	Target	CEU
152593292	-0.202311	Target	CEU
152593307	-0.523648	Target	CEU
152593437	0.84626	Target	CEU
152593444	-0.202311	Target	CEU
152593549	-1.30162	Target	CEU
152587917	-0.152965	Target	YRI
152587933	-0.37723	Target	YRI
152588078	0.0787753	Target	YRI
152588525	-0.520758	Target	YRI
152588559	-0.344899	Target	YRI
152588667	0.338246	Target	YRI
152588771	-0.446356	Target	YRI
152588793	-0.0811103	Target	YRI
152588874	-0.290788	Target	YRI
152588893	0.250316	Target	YRI
152589057	-0.216386	Target	YRI
152589075	-0.297552	Target	YRI
152589434	-0.344899	Target	YRI
152589817	-0.269256	Target	YRI
152589833	-0.231852	Target	YRI
152589937	-0.0747538	Target	YRI
152589951	-0.314142	Target	YRI
152590074	-0.112158	Target	YRI
152590124	-0.231852	Target	YRI
152590187	-0.568491	Target	YRI
152590444	-0.568491	Target	YRI
152590565	-0.284218	Target	YRI
152590663	0.381579	Target	YRI
152590750	0.30677	Target	YRI
152590886	0.278044	Target	YRI
152590890	-0.233839	Target	YRI
152590894	-0.0905119	Target	YRI
152590943	-0.343041	Target	YRI
152590955	-0.322565	Target	YRI
152591024	0.305344	Target	YRI
152591142	-0.561444	Target	YRI
152591200	-0.561444	Target	YRI
152591363	-0.0905119	Target	YRI
152591428	-0.192888	Target	YRI
152591446	-0.554619	Target	YRI
152591562	-0.247489	Target	YRI
152591647	0.291694	Target	YRI
152591953	-0.554396	Target	YRI
152591954	-0.173305	Target	YRI
152592184	-0.535019	Target	YRI
152592262	0.233623	Target	YRI
152592281	-0.535019	Target	YRI
152592420	-0.470427	Target	YRI
152592547	-0.270192	Target	YRI
152592828	0.265919	Target	YRI
152592892	-0.496263	Target	YRI
152592934	-0.463968	Target	YRI
152592978	-0.536932	Target	YRI
152593024	-0.536932	Target	YRI
152593081	0.273804	Target	YRI
152593087	-0.536932	Target	YRI
152593292	-0.18759	Target	YRI
152593307	-0.444653	Target	YRI
152593437	0.260621	Target	YRI
152593440	-0.167816	Target	YRI
152593444	-0.18759	Target	YRI
152593476	-0.161225	Target	YRI
152593549	-0.550114	Target	YRI
4015382	0.707986	Neutral	CEU
4015685	-1.06144	Neutral	CEU
4016934	-0.121491	Neutral	CEU
4017137	-0.207509	Neutral	CEU
4018038	-0.182643	Neutral	CEU
4019094	-1.41504	Neutral	CEU
4019237	-3.26916	Neutral	CEU
4019380	3.43841	Neutral	CEU
4019399	3.65654	Neutral	CEU
4019456	-0.706106	Neutral	CEU
4019510	-0.706106	Neutral	CEU
4019550	-0.706106	Neutral	CEU
4019697	-0.324374	Neutral	CEU
4020445	-0.033984	Neutral	CEU
4020625	-0.280288	Neutral	CEU
4020979	-0.280288	Neutral	CEU
4022207	0.343985	Neutral	CEU
4022244	-1.0808	Neutral	CEU
4022465	-1.04085	Neutral	CEU
4022712	0.6103	Neutral	CEU
4022979	0.6103	Neutral	CEU
4022995	-0.89438	Neutral	CEU
4023114	0.530406	Neutral	CEU
4023386	0.619041	Neutral	CEU
4023598	0.619041	Neutral	CEU
4023736	0.619041	Neutral	CEU
4024081	0.619041	Neutral	CEU
4024256	0.619041	Neutral	CEU
4024300	-0.142862	Neutral	CEU
4024326	0.631231	Neutral	CEU
4024419	0.631232	Neutral	CEU
4024614	0.631232	Neutral	CEU
4024754	-0.146478	Neutral	CEU
4025089	0.0617278	Neutral	CEU
4025741	-1.06711	Neutral	CEU
4025942	-1.06711	Neutral	CEU
4026035	-0.405112	Neutral	CEU
4026068	0.64868	Neutral	CEU
4026321	0.64868	Neutral	CEU
4026361	0.64868	Neutral	CEU
4026838	-0.939143	Neutral	CEU
4027181	-0.184171	Neutral	CEU
4027243	-1.07396	Neutral	CEU
4027455	-0.332469	Neutral	CEU
4027590	0.63821	Neutral	CEU
4027965	-0.914328	Neutral	CEU
4028282	0.622656	Neutral	CEU
4028350	-0.572776	Neutral	CEU
4028685	0.622656	Neutral	CEU
4028865	0.754022	Neutral	CEU
4029089	-0.168177	Neutral	CEU
4029184	-0.168177	Neutral	CEU
4029766	-0.168177	Neutral	CEU
4030264	0.617276	Neutral	CEU
4031094	0.620765	Neutral	CEU
4031327	-0.917849	Neutral	CEU
4031644	-0.336897	Neutral	CEU
4031814	-0.059932	Neutral	CEU
4032152	-0.255834	Neutral	CEU
4032373	-0.639728	Neutral	CEU
4032576	-0.341546	Neutral	CEU
4032762	-0.44094	Neutral	CEU
4033387	0.938152	Neutral	CEU
4033388	-0.503061	Neutral	CEU
4033607	-0.565239	Neutral	CEU
4033651	-0.31822	Neutral	CEU
4033791	-0.369921	Neutral	CEU
4033900	0.135606	Neutral	CEU
4034059	-0.31822	Neutral	CEU
4034097	-0.31822	Neutral	CEU
4034246	-0.593962	Neutral	CEU
4034951	0.938146	Neutral	CEU
4035049	-0.428527	Neutral	CEU
4035129	-0.550552	Neutral	CEU
4035161	-0.611564	Neutral	CEU
4035172	-0.147871	Neutral	CEU
4035255	0.913741	Neutral	CEU
4035267	0.913741	Neutral	CEU
4035277	-0.428527	Neutral	CEU
4035292	0.169392	Neutral	CEU
4035307	-0.428527	Neutral	CEU
4035673	-0.550552	Neutral	CEU
4036195	-0.483331	Neutral	CEU
4057389	-0.588626	Neutral	CEU
4057402	-0.438023	Neutral	CEU
4057488	-0.66789	Neutral	CEU
4058073	-0.164561	Neutral	CEU
4059365	0.233251	Neutral	CEU
4059999	0.494868	Neutral	CEU
4060196	0.301117	Neutral	CEU
4061355	-0.588428	Neutral	CEU
4061370	-0.588428	Neutral	CEU
4061377	-0.339975	Neutral	CEU
4061428	0.673712	Neutral	CEU
4061572	-0.0020795	Neutral	CEU
4061608	-0.339975	Neutral	CEU
4062278	-0.0318938	Neutral	CEU
4062279	-0.21078	Neutral	CEU
4062432	0.523914	Neutral	CEU
4062729	0.0616428	Neutral	CEU
4062730	-0.10272	Neutral	CEU
4062843	0.0616428	Neutral	CEU
4062898	-0.128402	Neutral	CEU
4062996	0.128415	Neutral	CEU
4063039	0.0359611	Neutral	CEU
4063368	-0.0924476	Neutral	CEU
4063447	0.205461	Neutral	CEU
4063747	-0.0430295	Neutral	CEU
4063766	-0.531565	Neutral	CEU
4063924	-0.598183	Neutral	CEU
4064104	0.811907	Neutral	CEU
4064783	0.20705	Neutral	CEU
4064997	-0.2829	Neutral	CEU
4065032	-0.2829	Neutral	CEU
4065272	0.786081	Neutral	CEU
4065348	5.37379	Neutral	CEU
4065619	1.00879	Neutral	CEU
4065676	1.00879	Neutral	CEU
4066115	-0.622039	Neutral	CEU
4066680	0.787772	Neutral	CEU
4066781	-0.116857	Neutral	CEU
4066956	-0.704278	Neutral	CEU
4067434	-0.692036	Neutral	CEU
4067512	-0.32667	Neutral	CEU
4067536	-0.32667	Neutral	CEU
4067574	-0.10339	Neutral	CEU
4067584	-0.143987	Neutral	CEU
4067598	-0.143987	Neutral	CEU
4083031	1.74617	Neutral	CEU
4083056	-0.50411	Neutral	CEU
4084304	1.78078	Neutral	CEU
4085098	-1.34804	Neutral	CEU
4085283	-0.879949	Neutral	CEU
4085353	-0.581666	Neutral	CEU
4085504	-1.38957	Neutral	CEU
4085901	-1.38957	Neutral	CEU
4085951	-1.38957	Neutral	CEU
4087708	0.56787	Neutral	CEU
4087765	-0.74898	Neutral	CEU
4089244	-0.772881	Neutral	CEU
4089259	-0.772881	Neutral	CEU
4089613	-0.772881	Neutral	CEU
4089697	0.502829	Neutral	CEU
4089885	-0.752791	Neutral	CEU
4090586	-0.752791	Neutral	CEU
4090712	1.22784	Neutral	CEU
4091072	1.19652	Neutral	CEU
4091419	-0.760931	Neutral	CEU
4091650	0.476178	Neutral	CEU
4092563	0.484313	Neutral	CEU
4092579	0.484313	Neutral	CEU
4092671	0.484313	Neutral	CEU
4092904	0.515018	Neutral	CEU
4092921	0.515018	Neutral	CEU
4092926	-0.784832	Neutral	CEU
4092949	0.515018	Neutral	CEU
4092953	-0.784832	Neutral	CEU
4093006	-0.723422	Neutral	CEU
4093263	1.21737	Neutral	CEU
4093538	1.21737	Neutral	CEU
4093555	-0.733345	Neutral	CEU
4093700	-0.796783	Neutral	CEU
4093717	-0.796783	Neutral	CEU
4093801	-0.796783	Neutral	CEU
4094068	-0.717486	Neutral	CEU
4094101	0.582989	Neutral	CEU
4094701	-0.86052	Neutral	CEU
4094842	0.589382	Neutral	CEU
4094993	-0.86052	Neutral	CEU
4095063	-0.721329	Neutral	CEU
4095498	0.61258	Neutral	CEU
4095581	-0.848921	Neutral	CEU
4095608	-0.848921	Neutral	CEU
4095750	-0.49301	Neutral	CEU
4096028	0.414313	Neutral	CEU
4096536	0.414313	Neutral	CEU
4096610	-0.587687	Neutral	CEU
4096930	-0.603952	Neutral	CEU
4096956	0.421257	Neutral	CEU
4097012	0.421257	Neutral	CEU
4097021	-0.603952	Neutral	CEU
4097091	0.244175	Neutral	CEU
4097121	0.430577	Neutral	CEU
4097226	-0.725113	Neutral	CEU
4097288	0.458537	Neutral	CEU
4097543	0.458537	Neutral	CEU
4097706	-0.510751	Neutral	CEU
4097902	-0.631912	Neutral	CEU
4097954	-0.464728	Neutral	CEU
4098221	0.450492	Neutral	CEU
4098478	0.450492	Neutral	CEU
4099030	0.437692	Neutral	CEU
4099464	0.612851	Neutral	CEU
4099661	1.2697	Neutral	CEU
4099687	-0.584071	Neutral	CEU
4099793	-0.584071	Neutral	CEU
4099950	-0.584071	Neutral	CEU
4099985	-0.584071	Neutral	CEU
4100208	-0.703414	Neutral	CEU
4100291	-0.585429	Neutral	CEU
4100304	0.409013	Neutral	CEU
4100380	-0.686559	Neutral	CEU
4100388	-0.686559	Neutral	CEU
4100490	1.43717	Neutral	CEU
4100745	0.510143	Neutral	CEU
4101070	0.510143	Neutral	CEU
4101106	-0.686559	Neutral	CEU
4101354	0.512949	Neutral	CEU
4101613	-0.695752	Neutral	CEU
4101696	-0.695752	Neutral	CEU
4101697	-1.72405	Neutral	CEU
4101937	0.56707	Neutral	CEU
4102054	-0.731833	Neutral	CEU
4102262	-0.731833	Neutral	CEU
4102263	-0.731833	Neutral	CEU
4102550	-1.72053	Neutral	CEU
4102589	-0.742048	Neutral	CEU
4102740	-0.913282	Neutral	CEU
4102799	-0.717586	Neutral	CEU
4103167	1.38615	Neutral	CEU
4105289	0.613006	Neutral	CEU
4105365	-0.908782	Neutral	CEU
4105405	0.595102	Neutral	CEU
4105412	-0.711845	Neutral	CEU
4105421	-0.497004	Neutral	CEU
4105431	-0.962492	Neutral	CEU
4105435	-0.962492	Neutral	CEU
4105545	0.0759039	Neutral	CEU
4105589	-0.425391	Neutral	CEU
4106061	0.326551	Neutral	CEU
4106146	0.155578	Neutral	CEU
4106651	-1.22782	Neutral	CEU
4106657	0.91476	Neutral	CEU
4106700	-1.05911	Neutral	CEU
4106987	0.44238	Neutral	CEU
4107166	-0.333672	Neutral	CEU
4107238	0.0755678	Neutral	CEU
4107307	-0.599844	Neutral	CEU
4107345	-1.13389	Neutral	CEU
4107687	0.86093	Neutral	CEU
4108160	-0.819745	Neutral	CEU
4108282	5.93149	Neutral	CEU
4108405	3.67659	Neutral	CEU
4108580	0.528239	Neutral	CEU
4108761	3.29368	Neutral	CEU
4109399	-0.224806	Neutral	CEU
4109546	6.05896	Neutral	CEU
4110205	-0.125849	Neutral	CEU
4110556	1.36159	Neutral	CEU
4111057	0.326366	Neutral	CEU
4111083	-0.6007	Neutral	CEU
4111187	0.295464	Neutral	CEU
4111741	6.1149	Neutral	CEU
4112066	0.703609	Neutral	CEU
4112117	0.703609	Neutral	CEU
4112465	-0.0868044	Neutral	CEU
4112625	-1.60683	Neutral	CEU
4112750	0.76441	Neutral	CEU
4113371	0.649333	Neutral	CEU
4114126	5.19938	Neutral	CEU
4114901	0.674541	Neutral	CEU
4115576	0.490792	Neutral	CEU
4115837	-0.297795	Neutral	CEU
4115928	0.506615	Neutral	CEU
4116604	-0.720735	Neutral	CEU
4117143	-0.726586	Neutral	CEU
4117229	0.11546	Neutral	CEU
4117238	-1.04693	Neutral	CEU
4117554	-0.204884	Neutral	CEU
4118571	-1.04344	Neutral	CEU
4118900	0.387543	Neutral	CEU
4118987	1.65341	Neutral	CEU
4119578	5.94636	Neutral	CEU
4119623	0.188565	Neutral	CEU
4119662	-0.564425	Neutral	CEU
4119730	-0.349285	Neutral	CEU
4119733	0.188565	Neutral	CEU
4119754	-0.349285	Neutral	CEU
4120003	0.296135	Neutral	CEU
4120099	-0.456855	Neutral	CEU
4120127	-2.39312	Neutral	CEU
4120173	6.5352	Neutral	CEU
4120205	0.403706	Neutral	CEU
4120311	-7.1262	Neutral	CEU
4120356	-0.779565	Neutral	CEU
4120499	0.403706	Neutral	CEU
4120542	6.5352	Neutral	CEU
4120556	6.5352	Neutral	CEU
4120591	0.403706	Neutral	CEU
4120594	0.403706	Neutral	CEU
4120796	0.401878	Neutral	CEU
4120878	-1.75648	Neutral	CEU
4120898	-1.75648	Neutral	CEU
4120987	6.55321	Neutral	CEU
4121105	-1.75648	Neutral	CEU
4121291	6.55321	Neutral	CEU
4121349	-1.75648	Neutral	CEU
4121384	-0.353549	Neutral	CEU
4121494	-7.15239	Neutral	CEU
4121584	6.12154	Neutral	CEU
4121607	-0.353549	Neutral	CEU
4121610	-1.00106	Neutral	CEU
4121627	-0.0297947	Neutral	CEU
4121636	-6.72072	Neutral	CEU
4121653	6.01362	Neutral	CEU
4121696	6.01362	Neutral	CEU
4121716	-1.64857	Neutral	CEU
4121747	0.186041	Neutral	CEU
4121812	5.9057	Neutral	CEU
4122464	-0.617733	Neutral	CEU
4122754	1.48517	Neutral	CEU
4123099	0.194281	Neutral	CEU
4123117	1.52682	Neutral	CEU
4123204	0.277564	Neutral	CEU
4123486	2.02652	Neutral	CEU
4139060	-0.628705	Neutral	CEU
4139238	-0.5753	Neutral	CEU
4139261	0.0121609	Neutral	CEU
4139507	2.73584	Neutral	CEU
4139931	-0.655408	Neutral	CEU
4140030	0.626324	Neutral	CEU
4140497	-0.547158	Neutral	CEU
4140861	0.189436	Neutral	CEU
4140876	0.750127	Neutral	CEU
4141194	-0.646103	Neutral	CEU
4141352	-0.448212	Neutral	CEU
4141914	1.16991	Neutral	CEU
4142635	-0.681259	Neutral	CEU
4143932	-0.427539	Neutral	CEU
4145615	5.40898	Neutral	CEU
4145875	0.0118851	Neutral	CEU
4146028	0.0118851	Neutral	CEU
4146369	5.45182	Neutral	CEU
4147088	-0.204481	Neutral	CEU
4147961	-0.079738	Neutral	CEU
4148023	-0.079738	Neutral	CEU
4148976	-0.0813821	Neutral	CEU
4149304	-0.119116	Neutral	CEU
4150527	0.0239483	Neutral	CEU
4150785	-0.312836	Neutral	CEU
4151029	0.0660463	Neutral	CEU
4151121	0.0660463	Neutral	CEU
4151136	0.0660463	Neutral	CEU
4151349	5.03361	Neutral	CEU
4151751	-1.08868	Neutral	CEU
4152139	-0.736303	Neutral	CEU
4152206	0.77598	Neutral	CEU
4152715	-0.354562	Neutral	CEU
4152928	0.357273	Neutral	CEU
4153087	-0.368479	Neutral	CEU
4153207	-0.139294	Neutral	CEU
4153230	0.662853	Neutral	CEU
4153262	-0.549917	Neutral	CEU
4153684	-0.301633	Neutral	CEU
4156178	2.91918	Neutral	CEU
4157198	2.91919	Neutral	CEU
4157773	-0.735931	Neutral	CEU
4157842	-0.189102	Neutral	CEU
4158491	0.227883	Neutral	CEU
4158540	0.161653	Neutral	CEU
4158955	-0.787641	Neutral	CEU
4159366	-0.103266	Neutral	CEU
4159379	2.01609	Neutral	CEU
4159479	0.139577	Neutral	CEU
4159536	0.18318	Neutral	CEU
4159583	-3.58167	Neutral	CEU
4159681	-0.350421	Neutral	CEU
4159891	-0.350421	Neutral	CEU
4160478	-0.320776	Neutral	CEU
4160904	0.446068	Neutral	CEU
4162248	-0.016286	Neutral	CEU
4162415	-0.0520748	Neutral	CEU
4162427	-0.25054	Neutral	CEU
4162534	-0.25054	Neutral	CEU
4162833	-0.257047	Neutral	CEU
4162878	-0.429484	Neutral	CEU
4163300	0.223015	Neutral	CEU
4164390	-0.29849	Neutral	CEU
4164461	-0.315686	Neutral	CEU
4164593	-0.260657	Neutral	CEU
4164644	-0.0405381	Neutral	CEU
4164922	-0.4567	Neutral	CEU
4165089	-0.019902	Neutral	CEU
4165132	-0.019902	Neutral	CEU
4165198	-0.264096	Neutral	CEU
4165222	-0.147158	Neutral	CEU
4165363	-0.250339	Neutral	CEU
4165584	-0.0292496	Neutral	CEU
4165743	-0.225906	Neutral	CEU
4166004	0.057905	Neutral	CEU
4166814	-0.612785	Neutral	CEU
4166819	-0.146397	Neutral	CEU
4166837	-0.088614	Neutral	CEU
4167285	-0.121633	Neutral	CEU
4167423	-0.332126	Neutral	CEU
4167599	-0.241325	Neutral	CEU
4167814	-0.162906	Neutral	CEU
4167815	-0.142269	Neutral	CEU
4168066	1.6274	Neutral	CEU
4168653	-0.248512	Neutral	CEU
4168697	-0.159886	Neutral	CEU
4168827	-0.248512	Neutral	CEU
4169067	0.120762	Neutral	CEU
4169341	-0.156946	Neutral	CEU
4169553	-0.117199	Neutral	CEU
4169786	-0.184463	Neutral	CEU
4170048	-0.184463	Neutral	CEU
4170249	0.203832	Neutral	CEU
4171343	0.185123	Neutral	CEU
4171786	-0.18626	Neutral	CEU
4171956	-0.18626	Neutral	CEU
4173077	-0.188421	Neutral	CEU
4173458	-0.067668	Neutral	CEU
4173506	-0.493659	Neutral	CEU
4173618	-0.285695	Neutral	CEU
4174116	-0.220275	Neutral	CEU
4174449	-0.082739	Neutral	CEU
4174989	-0.220275	Neutral	CEU
4175337	-0.099253	Neutral	CEU
4175420	0.14646	Neutral	CEU
4175784	-0.099253	Neutral	CEU
4175867	-0.541536	Neutral	CEU
4176071	-0.246681	Neutral	CEU
4176072	-0.394109	Neutral	CEU
4176106	-6.09465	Neutral	CEU
4176170	-0.148396	Neutral	CEU
4176848	-0.0199021	Neutral	CEU
4177742	0.117384	Neutral	CEU
4178219	4.97806	Neutral	CEU
4178303	4.93525	Neutral	CEU
4178410	-0.458499	Neutral	CEU
4178413	0.140807	Neutral	CEU
4178632	0.0551917	Neutral	CEU
4178852	-0.372884	Neutral	CEU
4179643	-0.0782856	Neutral	CEU
4180181	-0.0162856	Neutral	CEU
4180638	-0.0950256	Neutral	CEU
4180806	0.0274629	Neutral	CEU
4180839	0.265492	Neutral	CEU
4180842	0.243853	Neutral	CEU
4181170	-0.156469	Neutral	CEU
4181396	0.503522	Neutral	CEU
4181538	-0.524333	Neutral	CEU
4181573	0.849747	Neutral	CEU
4182128	1.16515	Neutral	CEU
4182785	2.14975	Neutral	CEU
4183006	0.504439	Neutral	CEU
4183258	-0.232936	Neutral	CEU
4183660	1.26032	Neutral	CEU
4183987	0.0374969	Neutral	CEU
4184118	0.0492549	Neutral	CEU
4184247	0.143318	Neutral	CEU
4184765	0.517879	Neutral	CEU
4185002	0.502498	Neutral	CEU
4185126	0.0487385	Neutral	CEU
4185419	0.448662	Neutral	CEU
4185513	0.0641202	Neutral	CEU
4185770	1.02547	Neutral	CEU
4185775	0.102574	Neutral	CEU
4185803	1.02195	Neutral	CEU
4186094	-0.397814	Neutral	CEU
4186123	0.134598	Neutral	CEU
4186309	-0.7118	Neutral	CEU
4186473	0.0663398	Neutral	CEU
4187494	-0.316946	Neutral	CEU
4187554	1.11929	Neutral	CEU
4187596	-0.25504	Neutral	CEU
4187642	-0.0197941	Neutral	CEU
4187821	0.0421125	Neutral	CEU
4187916	0.153545	Neutral	CEU
4187952	-0.453141	Neutral	CEU
4188046	0.0421125	Neutral	CEU
4188222	-0.292184	Neutral	CEU
4188338	0.0421125	Neutral	CEU
4188356	0.0421125	Neutral	CEU
4188508	-0.292184	Neutral	CEU
4188583	-0.150592	Neutral	CEU
4188737	-0.293226	Neutral	CEU
4188840	-0.150592	Neutral	CEU
4188857	0.0472562	Neutral	CEU
4188875	0.0472562	Neutral	CEU
4188903	0.0472562	Neutral	CEU
4188921	-0.293226	Neutral	CEU
4188931	0.0472562	Neutral	CEU
4189127	0.0472562	Neutral	CEU
4189226	0.0472562	Neutral	CEU
4189301	-0.150592	Neutral	CEU
4189319	-0.293226	Neutral	CEU
4189358	0.291115	Neutral	CEU
4189359	0.0472562	Neutral	CEU
4189422	-0.293226	Neutral	CEU
4189443	0.0472562	Neutral	CEU
4189484	0.0472562	Neutral	CEU
4189507	-0.293226	Neutral	CEU
4189599	0.0472562	Neutral	CEU
4189621	0.048811	Neutral	CEU
4189629	-0.842797	Neutral	CEU
4189690	-0.309236	Neutral	CEU
4189928	-0.105641	Neutral	CEU
4189941	-0.0705381	Neutral	CEU
4190004	-0.042456	Neutral	CEU
4190167	-0.000332748	Neutral	CEU
4190195	-0.246051	Neutral	CEU
4190242	-0.246051	Neutral	CEU
4190257	-0.000332748	Neutral	CEU
4190685	0.0609053	Neutral	CEU
4190740	-0.0798061	Neutral	CEU
4190982	0.066893	Neutral	CEU
4190983	-0.313327	Neutral	CEU
4191047	-0.313327	Neutral	CEU
4191358	-0.0798061	Neutral	CEU
4191529	0.0609053	Neutral	CEU
4191724	1.05847	Neutral	CEU
4191770	-0.080758	Neutral	CEU
4191849	-0.080758	Neutral	CEU
4191859	-0.080758	Neutral	CEU
4192308	-1.03837	Neutral	CEU
4192397	-0.0642475	Neutral	CEU
4192490	-0.0477369	Neutral	CEU
4192593	-0.0972686	Neutral	CEU
4192707	0.926386	Neutral	CEU
4192854	-0.185351	Neutral	CEU
4193218	-0.0741734	Neutral	CEU
4193410	0.100534	Neutral	CEU
4193426	0.672305	Neutral	CEU
4193464	0.51348	Neutral	CEU
4193487	1.83173	Neutral	CEU
4193551	-0.0741734	Neutral	CEU
4193873	-0.0582908	Neutral	CEU
4193960	0.356286	Neutral	CEU
4216299	0.0121185	Neutral	CEU
4216375	0.0121185	Neutral	CEU
4216781	0.099441	Neutral	CEU
4216804	-0.162526	Neutral	CEU
4216862	0.0121185	Neutral	CEU
4217088	-0.033441	Neutral	CEU
4217219	-0.248556	Neutral	CEU
4217222	0.103395	Neutral	CEU
4217286	-0.0373855	Neutral	CEU
4217340	0.978245	Neutral	CEU
4217420	0.123506	Neutral	CEU
4217668	0.0732277	Neutral	CEU
4217682	-0.0876643	Neutral	CEU
4217758	-0.178166	Neutral	CEU
4218044	-0.298835	Neutral	CEU
4218144	-0.218389	Neutral	CEU
4218381	-0.307172	Neutral	CEU
4218759	-0.0855452	Neutral	CEU
4218781	0.08859	Neutral	CEU
4218796	-0.228019	Neutral	CEU
4219056	-1.92188	Neutral	CEU
4219093	-0.0380538	Neutral	CEU
4219287	-0.0380538	Neutral	CEU
4219735	1.47258	Neutral	CEU
4219747	-0.114353	Neutral	CEU
4219996	1.47258	Neutral	CEU
4220009	0.127722	Neutral	CEU
4220095	0.369796	Neutral	CEU
4220099	0.100825	Neutral	CEU
4220155	-0.0336613	Neutral	CEU
4220156	-0.0336613	Neutral	CEU
4220188	0.100825	Neutral	CEU
4220229	-0.168147	Neutral	CEU
4220255	-0.114353	Neutral	CEU
4220260	-0.114353	Neutral	CEU
4220301	-0.221941	Neutral	CEU
4220309	-0.195044	Neutral	CEU
4220314	-0.195044	Neutral	CEU
4220411	-1.94336	Neutral	CEU
4220500	-0.221941	Neutral	CEU
4220875	-0.221056	Neutral	CEU
4220890	-0.221056	Neutral	CEU
4220928	-0.221056	Neutral	CEU
4221006	-0.227581	Neutral	CEU
4221052	-0.20148	Neutral	CEU
4221301	-0.20148	Neutral	CEU
4221318	0.137835	Neutral	CEU
4221435	-0.358087	Neutral	CEU
4221599	0.470624	Neutral	CEU
4221751	0.0725817	Neutral	CEU
4222406	-0.386255	Neutral	CEU
4222441	-0.304954	Neutral	CEU
4222442	0.036509	Neutral	CEU
4222684	-0.996011	Neutral	CEU
4223567	-0.106885	Neutral	CEU
4224052	0.132495	Neutral	CEU
4224103	-0.996011	Neutral	CEU
4224315	0.67965	Neutral	CEU
4224440	3.34703	Neutral	CEU
4224475	3.34703	Neutral	CEU
4224558	3.34703	Neutral	CEU
4225087	0.084134	Neutral	CEU
4225092	-0.362572	Neutral	CEU
4225095	0.084134	Neutral	CEU
4227012	0.034345	Neutral	CEU
4227091	0.034345	Neutral	CEU
4227094	-0.277146	Neutral	CEU
4227351	0.034345	Neutral	CEU
4227431	-0.277146	Neutral	CEU
4227624	-0.277146	Neutral	CEU
4227634	-0.0416882	Neutral	CEU
4228243	-0.107505	Neutral	CEU
4228450	-0.04384	Neutral	CEU
4228548	0.034345	Neutral	CEU
4228980	0.034345	Neutral	CEU
4229584	-0.277146	Neutral	CEU
4229842	0.034345	Neutral	CEU
4230081	0.034345	Neutral	CEU
4230463	-0.0956473	Neutral	CEU
4230542	-0.0662151	Neutral	CEU
4230615	-0.0328429	Neutral	CEU
4230704	-0.228379	Neutral	CEU
4230712	0.343564	Neutral	CEU
4231052	-0.277263	Neutral	CEU
4231451	-0.0670617	Neutral	CEU
4231558	-0.0866153	Neutral	CEU
4231631	-0.125723	Neutral	CEU
4231685	-0.126542	Neutral	CEU
4231757	0.015293	Neutral	CEU
4231796	-0.183275	Neutral	CEU
4231806	-0.381844	Neutral	CEU
4231843	0.596815	Neutral	CEU
4231844	0.157128	Neutral	CEU
4232161	0.157128	Neutral	CEU
4232214	-0.0839912	Neutral	CEU
4232218	-0.254193	Neutral	CEU
4232236	0.497531	Neutral	CEU
4232309	1.41946	Neutral	CEU
4232362	0.0862103	Neutral	CEU
4232517	-0.183275	Neutral	CEU
4232539	0.157128	Neutral	CEU
4232695	0.157128	Neutral	CEU
4232721	0.0951933	Neutral	CEU
4232794	0.185679	Neutral	CEU
4232798	-0.385075	Neutral	CEU
4232981	0.116074	Neutral	CEU
4233188	0.192639	Neutral	CEU
4233380	0.0951933	Neutral	CEU
4233528	0.498897	Neutral	CEU
4233533	0.498897	Neutral	CEU
4233728	0.0951933	Neutral	CEU
4233810	-0.51847	Neutral	CEU
4234053	-0.505187	Neutral	CEU
4234443	-0.266084	Neutral	CEU
4234513	0.043863	Neutral	CEU
4234792	-0.000415189	Neutral	CEU
4234812	-0.124394	Neutral	CEU
4234940	0.123162	Neutral	CEU
4235022	0.123162	Neutral	CEU
4236437	-0.245174	Neutral	CEU
4236710	0.078462	Neutral	CEU
4236982	-0.242626	Neutral	CEU
4237162	-0.112662	Neutral	CEU
4237286	-0.112662	Neutral	CEU
4237595	-0.0836253	Neutral	CEU
4237673	0.143315	Neutral	CEU
4237878	0.0902916	Neutral	CEU
4237984	0.0902916	Neutral	CEU
4238028	0.0521147	Neutral	CEU
4238038	0.0860497	Neutral	CEU
4238082	-0.126044	Neutral	CEU
4238104	-0.126044	Neutral	CEU
4238264	-0.126044	Neutral	CEU
4238472	0.0945335	Neutral	CEU
4238650	-0.0863082	Neutral	CEU
4238679	-0.066381	Neutral	CEU
4239028	1.17907	Neutral	CEU
4239047	0.272382	Neutral	CEU
4239514	0.0830734	Neutral	CEU
4240178	-0.148672	Neutral	CEU
4240427	-0.148672	Neutral	CEU
4240497	-0.148672	Neutral	CEU
4240698	-0.0823259	Neutral	CEU
4240745	0.0429939	Neutral	CEU
4240750	0.735939	Neutral	CEU
4240861	-0.200274	Neutral	CEU
4241087	0.0356222	Neutral	CEU
4241354	-0.149109	Neutral	CEU
4241879	-0.347703	Neutral	CEU
4242629	-0.183842	Neutral	CEU
4243248	-0.259889	Neutral	CEU
4243250	-0.270074	Neutral	CEU
4243418	-0.20557	Neutral	CEU
4243708	0.156307	Neutral	CEU
4243805	0.017811	Neutral	CEU
4243813	-0.081382	Neutral	CEU
4246533	-0.19169	Neutral	CEU
4246571	0.616593	Neutral	CEU
4246572	0.616593	Neutral	CEU
4246677	0.0265461	Neutral	CEU
4246829	-0.409927	Neutral	CEU
4246941	0.252865	Neutral	CEU
4247093	-0.127028	Neutral	CEU
4247153	-0.0138681	Neutral	CEU
4248463	-0.135681	Neutral	CEU
4248696	-0.212536	Neutral	CEU
4249151	-0.218684	Neutral	CEU
4249460	-0.265822	Neutral	CEU
4249912	-0.211732	Neutral	CEU
4250063	-0.135681	Neutral	CEU
4250611	-0.208337	Neutral	CEU
4250933	-0.221917	Neutral	CEU
4251398	-0.132725	Neutral	CEU
4251470	0.045194	Neutral	CEU
4251626	-0.130219	Neutral	CEU
4251808	-0.273055	Neutral	CEU
4252121	-0.125207	Neutral	CEU
4252475	0.3079	Neutral	CEU
4252764	-0.238332	Neutral	CEU
4252865	-0.0822658	Neutral	CEU
4252994	0.268883	Neutral	CEU
4253298	-0.290354	Neutral	CEU
4253343	1.36135	Neutral	CEU
4253487	-0.212321	Neutral	CEU
4253809	-0.18532	Neutral	CEU
4253812	-0.233274	Neutral	CEU
4253891	-0.18532	Neutral	CEU
4253975	-0.173332	Neutral	CEU
4254073	1.28926	Neutral	CEU
4254683	0.641881	Neutral	CEU
4254968	-0.218808	Neutral	CEU
4256975	0.012646	Neutral	CEU
4257336	-0.674482	Neutral	CEU
4257365	-0.144257	Neutral	CEU
4259253	-0.142103	Neutral	CEU
4259304	-0.229659	Neutral	CEU
4259962	-0.175421	Neutral	CEU
4260045	-0.240507	Neutral	CEU
4260418	0.661423	Neutral	CEU
4260627	-0.254972	Neutral	CEU
4261779	-0.00403077	Neutral	CEU
4261929	-0.254972	Neutral	CEU
4262091	0.091436	Neutral	CEU
4263063	-0.0997299	Neutral	CEU
4263519	-0.0161822	Neutral	CEU
4263677	-0.187455	Neutral	CEU
4263983	0.343073	Neutral	CEU
4263997	0.343073	Neutral	CEU
4264258	-0.262205	Neutral	CEU
4264484	0.346521	Neutral	CEU
4266045	5.65795	Neutral	CEU
4267089	-0.174703	Neutral	CEU
4267889	-0.629065	Neutral	CEU
4268251	-0.182383	Neutral	CEU
4268495	-0.130271	Neutral	CEU
4268594	-0.587697	Neutral	CEU
4268870	-0.263446	Neutral	CEU
4268960	-0.413991	Neutral	CEU
4269096	-0.112901	Neutral	CEU
4269174	0.147658	Neutral	CEU
4269491	0.171867	Neutral	CEU
4269534	0.171867	Neutral	CEU
4269638	0.135338	Neutral	CEU
4269675	-0.120362	Neutral	CEU
4269736	4.51877	Neutral	CEU
4269798	0.500624	Neutral	CEU
4270135	0.537152	Neutral	CEU
4270626	-0.123094	Neutral	CEU
4270706	-0.123094	Neutral	CEU
4270747	-0.112129	Neutral	CEU
4271021	-0.254672	Neutral	CEU
4271526	0.534794	Neutral	CEU
4271583	-0.857736	Neutral	CEU
4271709	-0.128803	Neutral	CEU
4271827	-0.100427	Neutral	CEU
4271865	-0.100427	Neutral	CEU
4271915	-0.560119	Neutral	CEU
4271973	-0.247983	Neutral	CEU
4271976	0.160632	Neutral	CEU
4272130	0.0301023	Neutral	CEU
4272139	-0.208256	Neutral	CEU
4272888	-0.180137	Neutral	CEU
4273662	4.49707	Neutral	CEU
4273675	-0.254972	Neutral	CEU
4273823	-0.254972	Neutral	CEU
4273842	0.680469	Neutral	CEU
4274185	-0.109055	Neutral	CEU
4274197	-0.239582	Neutral	CEU
4274624	0.735534	Neutral	CEU
4275114	-0.039952	Neutral	CEU
4275291	-0.704905	Neutral	CEU
4275716	-0.704905	Neutral	CEU
4275724	0.559173	Neutral	CEU
4275947	0.950125	Neutral	CEU
4276261	0.441887	Neutral	CEU
4276838	0.314889	Neutral	CEU
4276888	-0.504509	Neutral	CEU
4276903	-0.504509	Neutral	CEU
4276934	-0.504509	Neutral	CEU
4277578	-0.37553	Neutral	CEU
4277602	0.459042	Neutral	CEU
4277935	0.54065	Neutral	CEU
4277948	-1.2051	Neutral	CEU
4278331	-1.06764	Neutral	CEU
4278798	0.348205	Neutral	CEU
4278937	0.389443	Neutral	CEU
4279166	-0.660091	Neutral	CEU
4279186	2.1402	Neutral	CEU
4279436	2.51524	Neutral	CEU
4279562	2.21521	Neutral	CEU
4280170	2.1402	Neutral	CEU
4281458	0.439006	Neutral	CEU
4281495	1.60751	Neutral	CEU
4282786	1.76358	Neutral	CEU
4283000	0.0158687	Neutral	CEU
4283443	1.44706	Neutral	CEU
4283725	0.428714	Neutral	CEU
4283858	0.5881	Neutral	CEU
4284024	-1.811	Neutral	CEU
4284412	6.65249	Neutral	CEU
4284488	-0.744734	Neutral	CEU
4286387	-0.407809	Neutral	CEU
4287392	-0.75043	Neutral	CEU
4287414	-0.967304	Neutral	CEU
4288335	-1.24227	Neutral	CEU
4288494	1.11666	Neutral	CEU
4288512	-1.11833	Neutral	CEU
4288520	0.983231	Neutral	CEU
4288552	-0.951539	Neutral	CEU
4288760	-0.0842286	Neutral	CEU
4288803	3.11815	Neutral	CEU
4289045	-0.684675	Neutral	CEU
4289684	3.49169	Neutral	CEU
4289722	-0.97288	Neutral	CEU
4289899	-0.97288	Neutral	CEU
4289935	-0.937726	Neutral	CEU
4291146	-1.77329	Neutral	CEU
4291262	-0.989138	Neutral	CEU
4291287	-1.0327	Neutral	CEU
4291842	0.579167	Neutral	CEU
4291953	3.75934	Neutral	CEU
4292038	3.75934	Neutral	CEU
4292125	-1.51191	Neutral	CEU
4292358	1.10445	Neutral	CEU
4292799	-1.61986	Neutral	CEU
4292812	-1.83175	Neutral	CEU
4293138	2.01255	Neutral	CEU
4293883	-1.85252	Neutral	CEU
4293892	-2.14722	Neutral	CEU
4293972	-1.22628	Neutral	CEU
4294000	-1.29995	Neutral	CEU
4294267	2.53118	Neutral	CEU
4295001	2.53493	Neutral	CEU
4295304	-2.72334	Neutral	CEU
4295547	-1.97807	Neutral	CEU
4295816	-0.81877	Neutral	CEU
4295917	-1.85386	Neutral	CEU
4295957	-1.77105	Neutral	CEU
4296669	-0.245898	Neutral	CEU
4296801	3.22045	Neutral	CEU
4298036	0.504486	Neutral	CEU
4298584	1.15679	Neutral	CEU
4298675	0.740754	Neutral	CEU
4299296	-0.106911	Neutral	CEU
4299331	0.625936	Neutral	CEU
4299727	-3.42915	Neutral	CEU
4300147	1.50535	Neutral	CEU
4300158	2.77562	Neutral	CEU
4300305	-0.302337	Neutral	CEU
4300806	3.90334	Neutral	CEU
4301354	-4.31342	Neutral	CEU
4301512	0.150804	Neutral	CEU
4302585	-0.604934	Neutral	CEU
4302614	-0.195142	Neutral	CEU
4302865	0.696156	Neutral	CEU
4304283	0.157305	Neutral	CEU
4308283	-0.712185	Neutral	CEU
4308528	-0.712185	Neutral	CEU
4308700	4.65258	Neutral	CEU
4308847	4.14567	Neutral	CEU
4309034	-0.41649	Neutral	CEU
4309272	-0.332005	Neutral	CEU
4309762	0.510566	Neutral	CEU
4309953	-0.442579	Neutral	CEU
4310728	2.74293	Neutral	CEU
4311009	-0.207681	Neutral	CEU
4311435	-0.38755	Neutral	CEU
4311745	0.526185	Neutral	CEU
4311913	-0.38755	Neutral	CEU
4312148	-2.85757	Neutral	CEU
4312189	-0.308901	Neutral	CEU
4312205	-0.742716	Neutral	CEU
4312425	-2.88468	Neutral	CEU
4312527	0.55873	Neutral	CEU
4313303	-0.729037	Neutral	CEU
4314026	-0.265248	Neutral	CEU
4314177	2.54325	Neutral	CEU
4314263	-0.265248	Neutral	CEU
4314360	0.58767	Neutral	CEU
4315048	-2.92329	Neutral	CEU
4315204	-0.905179	Neutral	CEU
4315465	-0.235747	Neutral	CEU
4315548	-0.725589	Neutral	CEU
4315938	-0.034368	Neutral	CEU
4316544	0.60928	Neutral	CEU
4316688	0.837196	Neutral	CEU
4316784	-0.541154	Neutral	CEU
4316874	-0.269825	Neutral	CEU
4317099	-0.226413	Neutral	CEU
4317251	-0.454329	Neutral	CEU
4317280	-0.226413	Neutral	CEU
4317312	-0.183	Neutral	CEU
4317771	-3.01983	Neutral	CEU
4318111	0.21879	Neutral	CEU
4318937	2.62856	Neutral	CEU
4319050	-0.863481	Neutral	CEU
4319165	2.65628	Neutral	CEU
4319217	0.21739	Neutral	CEU
4319247	-0.863481	Neutral	CEU
4319404	-0.170615	Neutral	CEU
4320207	2.61484	Neutral	CEU
4320330	0.226018	Neutral	CEU
4321688	-0.523552	Neutral	CEU
4321974	-0.880718	Neutral	CEU
4323102	2.6186	Neutral	CEU
4323133	-0.553913	Neutral	CEU
4323676	-0.245474	Neutral	CEU
4323873	2.57454	Neutral	CEU
4323924	-2.97736	Neutral	CEU
4324990	-0.20722	Neutral	CEU
4325239	-2.98122	Neutral	CEU
4325569	-2.10752	Neutral	CEU
4325589	-0.338275	Neutral	CEU
4326130	0.222636	Neutral	CEU
4326368	-0.756615	Neutral	CEU
4326574	-0.209387	Neutral	CEU
4326695	2.90118	Neutral	CEU
4327524	-0.103333	Neutral	CEU
4327627	-0.0744795	Neutral	CEU
4327635	-0.766957	Neutral	CEU
4327864	-0.478425	Neutral	CEU
4328062	-0.189892	Neutral	CEU
4328074	2.8974	Neutral	CEU
4328213	2.8974	Neutral	CEU
4328476	1.88754	Neutral	CEU
4328505	-0.189892	Neutral	CEU
4328578	0.278873	Neutral	CEU
4328580	-0.794535	Neutral	CEU
4328766	-0.504425	Neutral	CEU
4328952	2.88986	Neutral	CEU
4329107	0.249862	Neutral	CEU
4329146	2.88986	Neutral	CEU
4329161	0.394917	Neutral	CEU
4329894	2.88987	Neutral	CEU
4330201	-0.187294	Neutral	CEU
4330287	0.394217	Neutral	CEU
4331175	-0.108695	Neutral	CEU
4331345	0.223264	Neutral	CEU
4331375	0.223264	Neutral	CEU
4331460	7.59276	Neutral	CEU
4331783	-0.839006	Neutral	CEU
4332335	1.02305	Neutral	CEU
4332476	-0.0314676	Neutral	CEU
4332730	-0.641978	Neutral	CEU
4333076	2.88233	Neutral	CEU
4333290	-0.503226	Neutral	CEU
4333505	0.0593499	Neutral	CEU
4333653	0.614198	Neutral	CEU
4333668	-0.495498	Neutral	CEU
4333692	3.21322	Neutral	CEU
4333775	0.0593499	Neutral	CEU
4334255	0.906223	Neutral	CEU
4334259	-0.17427	Neutral	CEU
4334263	-0.203473	Neutral	CEU
4334302	-0.232675	Neutral	CEU
4334543	0.034345	Neutral	CEU
4334601	-0.13284	Neutral	CEU
4335366	-0.060437	Neutral	CEU
4335685	-0.073954	Neutral	CEU
4335887	-0.365092	Neutral	CEU
4335893	-0.312158	Neutral	CEU
4335950	-0.126888	Neutral	CEU
4335976	2.99623	Neutral	CEU
4336091	0.0319143	Neutral	CEU
4336355	-0.285691	Neutral	CEU
4336480	2.38749	Neutral	CEU
4336744	-0.110314	Neutral	CEU
4337316	-0.226041	Neutral	CEU
4337516	-0.110314	Neutral	CEU
4338412	-0.0111544	Neutral	CEU
4338542	-0.170689	Neutral	CEU
4338581	-0.424946	Neutral	CEU
4338586	-0.0659943	Neutral	CEU
4338896	0.208205	Neutral	CEU
4338958	-0.120834	Neutral	CEU
4339246	0.0287291	Neutral	CEU
4339602	0.0294396	Neutral	CEU
4339652	-0.277146	Neutral	CEU
4340017	0.034345	Neutral	CEU
4340427	-0.277146	Neutral	CEU
4340511	-0.277146	Neutral	CEU
4340877	-0.300636	Neutral	CEU
4341159	-0.0222813	Neutral	CEU
4341224	0.00864705	Neutral	CEU
4341234	-0.300636	Neutral	CEU
4341246	0.00864705	Neutral	CEU
4341355	0.503501	Neutral	CEU
4341394	-0.362493	Neutral	CEU
4341398	-0.888275	Neutral	CEU
4341403	-0.269708	Neutral	CEU
4341434	-0.145995	Neutral	CEU
4341447	0.00864705	Neutral	CEU
4341453	-0.269708	Neutral	CEU
4341517	-0.115066	Neutral	CEU
4341648	3.03962	Neutral	CEU
4341843	-0.888275	Neutral	CEU
4342604	-0.85946	Neutral	CEU
4343035	0.023496	Neutral	CEU
4343134	-0.85946	Neutral	CEU
4343338	-0.198981	Neutral	CEU
4343376	-0.122505	Neutral	CEU
4343434	-0.817746	Neutral	CEU
4343706	0.450237	Neutral	CEU
4343735	-0.0313575	Neutral	CEU
4343930	-0.773013	Neutral	CEU
4345062	-0.41785	Neutral	CEU
4345376	0.160921	Neutral	CEU
4345678	-0.130743	Neutral	CEU
4346014	-0.0441553	Neutral	CEU
4346182	-0.126119	Neutral	CEU
4346212	-0.819839	Neutral	CEU
4346213	0.0246895	Neutral	CEU
4346226	-0.30709	Neutral	CEU
4346339	-0.457898	Neutral	CEU
4346529	-0.126119	Neutral	CEU
4346547	-0.789677	Neutral	CEU
4346645	-0.30709	Neutral	CEU
4346656	0.145336	Neutral	CEU
4346858	-0.00547223	Neutral	CEU
4346871	0.356469	Neutral	CEU
4346988	-0.035634	Neutral	CEU
4346992	3.0107	Neutral	CEU
4347674	-0.773206	Neutral	CEU
4347773	0.102081	Neutral	CEU
4347841	-0.979156	Neutral	CEU
4347948	-0.000893858	Neutral	CEU
4347970	1.38927	Neutral	CEU
4348074	2.98538	Neutral	CEU
4348205	-0.000893858	Neutral	CEU
4348527	2.93389	Neutral	CEU
4348535	-3.55353	Neutral	CEU
4348618	-3.55353	Neutral	CEU
4349303	2.98177	Neutral	CEU
4349489	-3.55353	Neutral	CEU
4349506	-3.55353	Neutral	CEU
4349557	2.98177	Neutral	CEU
4349680	-0.0028552	Neutral	CEU
4349760	-0.0028552	Neutral	CEU
4350124	2.93031	Neutral	CEU
4350674	2.9673	Neutral	CEU
4351057	-0.216097	Neutral	CEU
4351080	-3.55353	Neutral	CEU
4351200	-0.113407	Neutral	CEU
4351201	-0.216097	Neutral	CEU
4351527	-3.55353	Neutral	CEU
4351735	2.98177	Neutral	CEU
4351764	-0.198325	Neutral	CEU
4351888	-0.198325	Neutral	CEU
4351903	2.98177	Neutral	CEU
4352710	-0.0230444	Neutral	CEU
4352829	-0.0922314	Neutral	CEU
4353287	0.110291	Neutral	CEU
4354060	-0.956712	Neutral	CEU
4354462	-0.280987	Neutral	CEU
4354744	0.202978	Neutral	CEU
4355046	-0.0800959	Neutral	CEU
4355343	-0.00248537	Neutral	CEU
4355468	-0.615276	Neutral	CEU
4355493	-0.375488	Neutral	CEU
4355527	2.76839	Neutral	CEU
4355593	-0.0824146	Neutral	CEU
4356343	-0.455418	Neutral	CEU
4356634	-0.0918886	Neutral	CEU
4356805	-0.501515	Neutral	CEU
4356902	0.341833	Neutral	CEU
4356921	-0.477419	Neutral	CEU
4356952	0.149068	Neutral	CEU
4357460	2.55863	Neutral	CEU
4357576	0.486407	Neutral	CEU
4357793	0.228535	Neutral	CEU
4358008	-0.167896	Neutral	CEU
4358265	0.541213	Neutral	CEU
4358349	0.206201	Neutral	CEU
4358526	0.541213	Neutral	CEU
4358807	-0.134395	Neutral	CEU
4358906	-0.325669	Neutral	CEU
4359166	-1.55753	Neutral	CEU
4359223	2.67075	Neutral	CEU
4359236	-0.125908	Neutral	CEU
4359383	-1.52424	Neutral	CEU
4359394	-1.52424	Neutral	CEU
4359528	-1.52424	Neutral	CEU
4359611	1.20583	Neutral	CEU
4359615	1.20583	Neutral	CEU
4359709	1.20583	Neutral	CEU
4359843	1.20583	Neutral	CEU
4359995	-0.731224	Neutral	CEU
4360131	-0.0864739	Neutral	CEU
4360574	1.1856	Neutral	CEU
4360721	-1.02746	Neutral	CEU
4361447	-0.316601	Neutral	CEU
4361535	0.743569	Neutral	CEU
4362022	0.192615	Neutral	CEU
4362114	-0.316601	Neutral	CEU
4362489	-0.056446	Neutral	CEU
4362566	-0.056446	Neutral	CEU
4362747	0.175387	Neutral	CEU
4362833	-0.277579	Neutral	CEU
4362857	-0.227646	Neutral	CEU
4362859	-0.102813	Neutral	CEU
4362930	-0.0493127	Neutral	CEU
4363552	0.061312	Neutral	CEU
4363625	0.214803	Neutral	CEU
4363735	-1.19731	Neutral	CEU
4363963	-0.245669	Neutral	CEU
4363972	-2.17965	Neutral	CEU
4364070	1.68831	Neutral	CEU
4364226	1.71901	Neutral	CEU
4364407	0.276199	Neutral	CEU
4364415	-0.122877	Neutral	CEU
4364416	-0.276367	Neutral	CEU
4364422	-0.122877	Neutral	CEU
4364472	-2.17965	Neutral	CEU
4364564	-2.17965	Neutral	CEU
4364631	-0.117437	Neutral	CEU
4364682	-1.986	Neutral	CEU
4364941	1.69085	Neutral	CEU
4365149	-2.13669	Neutral	CEU
4365314	0.00311583	Neutral	CEU
4365471	0.485326	Neutral	CEU
4365677	0.369749	Neutral	CEU
4365681	0.439341	Neutral	CEU
4366006	-0.135953	Neutral	CEU
4366538	-0.135953	Neutral	CEU
4366634	-0.149871	Neutral	CEU
4366890	-0.234875	Neutral	CEU
4367173	0.862518	Neutral	CEU
4367323	-0.652362	Neutral	CEU
4367389	0.039473	Neutral	CEU
4367582	0.552385	Neutral	CEU
4367810	0.38539	Neutral	CEU
4367922	-0.487898	Neutral	CEU
4367980	-1.57985	Neutral	CEU
4368026	-0.0652072	Neutral	CEU
4368216	0.0404656	Neutral	CEU
4368271	-0.241328	Neutral	CEU
4368304	-0.41745	Neutral	CEU
4368441	2.89363	Neutral	CEU
4368473	0.357484	Neutral	CEU
4368716	-0.135656	Neutral	CEU
4368719	-0.523122	Neutral	CEU
4368744	-0.523122	Neutral	CEU
4368745	-0.100431	Neutral	CEU
4368819	-0.452674	Neutral	CEU
4368942	1.09719	Neutral	CEU
4368951	-0.0971571	Neutral	CEU
4369100	0.322042	Neutral	CEU
4369101	1.98137	Neutral	CEU
4369314	-0.23689	Neutral	CEU
4369907	0.374442	Neutral	CEU
4370074	0.15106	Neutral	CEU
4370346	0.54788	Neutral	CEU
4370385	-3.32875	Neutral	CEU
4370489	-0.428909	Neutral	CEU
4370581	-0.154187	Neutral	CEU
4370588	-0.0626129	Neutral	CEU
4371238	-0.0349098	Neutral	CEU
4371359	0.035214	Neutral	CEU
4371863	-0.488652	Neutral	CEU
4371949	-0.162783	Neutral	CEU
4372049	-0.245281	Neutral	CEU
4372470	0.176075	Neutral	CEU
4372992	-0.277263	Neutral	CEU
4373172	-0.120201	Neutral	CEU
4374271	2.90494	Neutral	CEU
4374571	-0.563141	Neutral	CEU
4375160	-0.563141	Neutral	CEU
4375288	-0.126218	Neutral	CEU
4375410	-0.239808	Neutral	CEU
4375505	1.24948	Neutral	CEU
4375859	-0.700412	Neutral	CEU
4376236	-0.592938	Neutral	CEU
4376816	-0.733966	Neutral	CEU
4377032	0.402147	Neutral	CEU
4377212	-0.191045	Neutral	CEU
4377373	-0.160882	Neutral	CEU
4377428	-0.874723	Neutral	CEU
4377563	-0.623371	Neutral	CEU
4377644	-0.623371	Neutral	CEU
4377911	-0.245665	Neutral	CEU
4378134	0.318039	Neutral	CEU
4378211	-0.653451	Neutral	CEU
4378220	0.869749	Neutral	CEU
4378590	0.00620254	Neutral	CEU
4378737	-0.173703	Neutral	CEU
4379209	-0.306643	Neutral	CEU
4379356	-0.245101	Neutral	CEU
4379413	0.09953	Neutral	CEU
4379471	0.09953	Neutral	CEU
4379503	0.09953	Neutral	CEU
4379687	0.09953	Neutral	CEU
4379727	-0.5405	Neutral	CEU
4379877	0.0626052	Neutral	CEU
4379958	-1.46362	Neutral	CEU
4380195	-0.0358609	Neutral	CEU
4380344	1.7155	Neutral	CEU
4380503	0.243374	Neutral	CEU
4380518	-0.0326496	Neutral	CEU
4380629	0.0777598	Neutral	CEU
4380973	-0.179862	Neutral	CEU
4381016	-0.6215	Neutral	CEU
4381253	-0.27187	Neutral	CEU
4381729	2.14757	Neutral	CEU
4382235	2.14757	Neutral	CEU
4382242	0.358275	Neutral	CEU
4382714	2.82828	Neutral	CEU
4382789	0.154071	Neutral	CEU
4382979	0.536895	Neutral	CEU
4383475	1.33989	Neutral	CEU
4383686	1.27453	Neutral	CEU
4384056	-2.63052	Neutral	CEU
4384263	-0.10535	Neutral	CEU
4384296	-2.69161	Neutral	CEU
4384773	-2.69161	Neutral	CEU
4385179	0.116	Neutral	CEU
4385371	-2.68775	Neutral	CEU
4385748	-0.126844	Neutral	CEU
4386359	2.32474	Neutral	CEU
4386482	-0.0450474	Neutral	CEU
4387018	-2.30546	Neutral	CEU
4387855	-2.30932	Neutral	CEU
4388071	1.95928	Neutral	CEU
4388370	-2.30932	Neutral	CEU
4388377	-2.30932	Neutral	CEU
4388684	1.92567	Neutral	CEU
4388691	-0.225437	Neutral	CEU
4388758	0.211507	Neutral	CEU
4388885	0.0423016	Neutral	CEU
4388989	0.205207	Neutral	CEU
4389199	0.026011	Neutral	CEU
4389262	2.09491	Neutral	CEU
4390136	0.127086	Neutral	CEU
4390211	-0.0168509	Neutral	CEU
4390230	-0.0168509	Neutral	CEU
4390289	-0.412678	Neutral	CEU
4390432	0.558897	Neutral	CEU
4390573	0.0551176	Neutral	CEU
4390591	-0.232756	Neutral	CEU
4390937	0.450944	Neutral	CEU
4391016	1.99696	Neutral	CEU
4391060	0.303663	Neutral	CEU
4391287	0.437344	Neutral	CEU
4391391	0.103142	Neutral	CEU
4391544	0.236823	Neutral	CEU
5020485	0.955933	Neutral	CEU
5020939	9.07911	Neutral	CEU
5021074	0.369724	Neutral	CEU
5021112	-1.55639	Neutral	CEU
5021170	-1.55639	Neutral	CEU
5021173	-0.467717	Neutral	CEU
5021200	1.03968	Neutral	CEU
5021420	-0.383973	Neutral	CEU
5021459	-0.551461	Neutral	CEU
5021682	-0.482171	Neutral	CEU
5021791	-0.482171	Neutral	CEU
5021888	-0.340201	Neutral	CEU
5021941	-0.340201	Neutral	CEU
5022055	0.301749	Neutral	CEU
5022767	-0.40017	Neutral	CEU
5022928	1.21131	Neutral	CEU
5023156	3.6905	Neutral	CEU
5023291	0.219629	Neutral	CEU
5023321	-0.33819	Neutral	CEU
5023389	-0.462149	Neutral	CEU
5023412	0.157649	Neutral	CEU
5023430	-4.18094	Neutral	CEU
5023599	-0.15225	Neutral	CEU
5033661	1.03666	Neutral	CEU
5033813	-1.59172	Neutral	CEU
5033924	-0.0288989	Neutral	CEU
5034154	1.17874	Neutral	CEU
5034174	-0.313048	Neutral	CEU
5034218	1.17874	Neutral	CEU
5034556	-1.59172	Neutral	CEU
5034575	7.43002	Neutral	CEU
5034777	-0.74811	Neutral	CEU
5034876	1.0795	Neutral	CEU
5035188	-1.47112	Neutral	CEU
5035614	0.155653	Neutral	CEU
5035929	1.11127	Neutral	CEU
5035937	0.0428076	Neutral	CEU
5036174	2.28149	Neutral	CEU
5036234	0.348082	Neutral	CEU
5036502	1.08583	Neutral	CEU
5036549	0.144566	Neutral	CEU
5036622	1.06039	Neutral	CEU
5036742	0.297203	Neutral	CEU
5036777	1.5183	Neutral	CEU
5036789	-0.949334	Neutral	CEU
5036940	-0.160709	Neutral	CEU
5037812	-0.80461	Neutral	CEU
5037892	1.28591	Neutral	CEU
5037893	-1.73109	Neutral	CEU
5038051	-0.424515	Neutral	CEU
5038093	-1.54104	Neutral	CEU
5039794	-0.139252	Neutral	CEU
5040588	2.81315	Neutral	CEU
5040749	-0.349001	Neutral	CEU
5040845	-0.0662066	Neutral	CEU
5041118	2.91599	Neutral	CEU
5065850	-0.884254	Neutral	CEU
5066205	-0.13859	Neutral	CEU
5066253	-0.188139	Neutral	CEU
5066839	0.211552	Neutral	CEU
5066882	-0.207958	Neutral	CEU
5068210	-0.40174	Neutral	CEU
5068245	0.062636	Neutral	CEU
5068410	-0.0141506	Neutral	CEU
5068762	0.00778844	Neutral	CEU
5068777	-0.306671	Neutral	CEU
5068921	-0.306671	Neutral	CEU
5068963	0.00413194	Neutral	CEU
5069170	-0.189663	Neutral	CEU
5069185	-0.306671	Neutral	CEU
5070407	0.0352909	Neutral	CEU
5070590	-0.33389	Neutral	CEU
5070663	-0.41593	Neutral	CEU
5071112	-0.33389	Neutral	CEU
5071297	4.79362	Neutral	CEU
5071831	-0.048834	Neutral	CEU
5072295	-0.369813	Neutral	CEU
5072978	-0.362718	Neutral	CEU
5073092	0.736062	Neutral	CEU
5073155	-0.18103	Neutral	CEU
5073230	-0.189682	Neutral	CEU
5073236	-0.319459	Neutral	CEU
5073239	-0.08586	Neutral	CEU
5073536	-0.0166456	Neutral	CEU
5073599	-0.189682	Neutral	CEU
5073658	-0.2762	Neutral	CEU
5074637	-0.352076	Neutral	CEU
5075456	-0.265822	Neutral	CEU
5076233	-0.193493	Neutral	CEU
5076322	-0.305959	Neutral	CEU
5076499	-0.229801	Neutral	CEU
5076930	-0.229801	Neutral	CEU
5077552	-0.272441	Neutral	CEU
5078130	0.056838	Neutral	CEU
5078349	-0.341433	Neutral	CEU
5078378	-0.237945	Neutral	CEU
5078754	0.742957	Neutral	CEU
5078939	-0.752733	Neutral	CEU
5078999	-0.163879	Neutral	CEU
5079313	-0.246318	Neutral	CEU
5079711	-0.234541	Neutral	CEU
5080433	3.06368	Neutral	CEU
5081066	-0.0967547	Neutral	CEU
5081173	-0.199533	Neutral	CEU
5081513	5.43752	Neutral	CEU
5081737	-0.335166	Neutral	CEU
5081942	-0.335166	Neutral	CEU
5081951	-0.335166	Neutral	CEU
5082020	-0.289712	Neutral	CEU
5082040	-0.0169862	Neutral	CEU
5082140	-0.153349	Neutral	CEU
5082222	-0.244257	Neutral	CEU
5082423	-0.153349	Neutral	CEU
5083573	-0.223578	Neutral	CEU
5084199	0.052428	Neutral	CEU
5084534	-0.180112	Neutral	CEU
5085949	-0.208657	Neutral	CEU
5085955	0.7651	Neutral	CEU
5086293	-0.347765	Neutral	CEU
5086371	-0.100462	Neutral	CEU
5086707	-1.19787	Neutral	CEU
5087150	3.97039	Neutral	CEU
5087264	-0.149871	Neutral	CEU
5088062	3.6784	Neutral	CEU
5088994	0.78416	Neutral	CEU
5089015	-0.219966	Neutral	CEU
5089024	0.488829	Neutral	CEU
5089532	0.581647	Neutral	CEU
5089878	0.851664	Neutral	CEU
5090161	2.60852	Neutral	CEU
5090490	0.0304239	Neutral	CEU
5090715	-0.19874	Neutral	CEU
5090997	-1.02946	Neutral	CEU
5091232	-0.290062	Neutral	CEU
5091631	-0.90232	Neutral	CEU
5091827	-0.259702	Neutral	CEU
5092160	-0.310302	Neutral	CEU
5093210	-0.324965	Neutral	CEU
5093652	-0.324965	Neutral	CEU
5093686	-1.38256	Neutral	CEU
5093741	2.68758	Neutral	CEU
5093992	0.348051	Neutral	CEU
5094205	-0.0044811	Neutral	CEU
5094435	-0.845113	Neutral	CEU
5094592	-0.0377746	Neutral	CEU
5094655	-0.680909	Neutral	CEU
5094703	-0.886164	Neutral	CEU
5095214	0.851666	Neutral	CEU
5095862	-0.617829	Neutral	CEU
5096673	-0.462137	Neutral	CEU
5097059	0.0333881	Neutral	CEU
5097354	0.311053	Neutral	CEU
5097631	-0.276671	Neutral	CEU
5098320	2.53529	Neutral	CEU
5098473	-0.609386	Neutral	CEU
5098488	-0.609386	Neutral	CEU
5098913	-0.28749	Neutral	CEU
5098991	-0.0151158	Neutral	CEU
5099400	-0.297795	Neutral	CEU
5099837	0.270079	Neutral	CEU
5099925	0.270079	Neutral	CEU
5100264	0.247364	Neutral	CEU
5100357	1.14461	Neutral	CEU
5100552	0.0923773	Neutral	CEU
5100691	0.423103	Neutral	CEU
5100704	0.0870857	Neutral	CEU
5100883	0.0870857	Neutral	CEU
5102144	-0.492411	Neutral	CEU
5102524	-0.484238	Neutral	CEU
5103105	-0.423214	Neutral	CEU
5103621	-0.180201	Neutral	CEU
5104037	-2.62236	Neutral	CEU
5104048	-0.561788	Neutral	CEU
5104544	-0.409153	Neutral	CEU
5104614	2.2238	Neutral	CEU
5104671	-0.494674	Neutral	CEU
5104688	-0.387032	Neutral	CEU
5104912	-0.494674	Neutral	CEU
5105014	-0.387032	Neutral	CEU
5105090	-0.494674	Neutral	CEU
5105290	-0.25248	Neutral	CEU
5105323	-0.494674	Neutral	CEU
5105466	-0.494674	Neutral	CEU
5105552	-0.494674	Neutral	CEU
5105671	-3.67011	Neutral	CEU
5105936	-0.358342	Neutral	CEU
5106029	0.152409	Neutral	CEU
5106030	1.73409	Neutral	CEU
5109834	-0.392398	Neutral	CEU
5169304	0.137473	Neutral	CEU
5169694	-0.666206	Neutral	CEU
5170691	-0.666206	Neutral	CEU
5170712	0.372544	Neutral	CEU
5171959	0.412363	Neutral	CEU
5171994	-0.281376	Neutral	CEU
5174170	0.39835	Neutral	CEU
5174285	-0.567583	Neutral	CEU
5174648	-0.0454571	Neutral	CEU
5174650	-2.81272	Neutral	CEU
5174663	-0.358733	Neutral	CEU
5174681	-0.0976697	Neutral	CEU
5174778	-0.0193508	Neutral	CEU
5175189	-2.91715	Neutral	CEU
5175261	-2.33359	Neutral	CEU
5175290	-1.85852	Neutral	CEU
5175698	-1.12692	Neutral	CEU
5176299	-0.00567937	Neutral	CEU
5176310	0.06116	Neutral	CEU
5176454	-1.63656	Neutral	CEU
5179080	-0.327195	Neutral	CEU
5179954	0.135606	Neutral	CEU
5180516	0.160542	Neutral	CEU
5180591	0.416717	Neutral	CEU
5180704	-0.461598	Neutral	CEU
5180820	-3.5357	Neutral	CEU
5180830	-3.5357	Neutral	CEU
5181437	1.11205	Neutral	CEU
5181615	-3.5429	Neutral	CEU
5182018	3.12443	Neutral	CEU
5182112	3.12443	Neutral	CEU
5183547	3.1003	Neutral	CEU
5183812	0.147967	Neutral	CEU
5183841	-0.224959	Neutral	CEU
5183873	-0.691116	Neutral	CEU
5183925	3.25568	Neutral	CEU
5184077	3.25568	Neutral	CEU
5184386	-0.473576	Neutral	CEU
5184689	3.24149	Neutral	CEU
5185146	3.24149	Neutral	CEU
5185826	3.2415	Neutral	CEU
5186247	0.0302881	Neutral	CEU
5186251	1.44625	Neutral	CEU
5186510	0.0302881	Neutral	CEU
5187211	-0.203735	Neutral	CEU
5187278	-0.00994728	Neutral	CEU
5187279	-0.849692	Neutral	CEU
5187380	-0.849692	Neutral	CEU
5187579	-0.00994728	Neutral	CEU
5187580	-0.332926	Neutral	CEU
5187651	3.25214	Neutral	CEU
5188266	0.0117991	Neutral	CEU
5188297	0.0672501	Neutral	CEU
5188439	3.25568	Neutral	CEU
5188954	0.0672501	Neutral	CEU
5188991	3.22796	Neutral	CEU
5189146	-0.265456	Neutral	CEU
5189496	-0.019984	Neutral	CEU
5189544	-0.019984	Neutral	CEU
5189642	-0.265456	Neutral	CEU
5190166	-0.265456	Neutral	CEU
5190659	0.056837	Neutral	CEU
5191336	-0.164561	Neutral	CEU
5191828	2.78742	Neutral	CEU
5192225	-0.75607	Neutral	CEU
5192573	-0.0529973	Neutral	CEU
5192703	-0.784193	Neutral	CEU
5192749	-0.784193	Neutral	CEU
5192966	-0.08343	Neutral	CEU
5193026	0.195231	Neutral	CEU
5193116	-0.00540494	Neutral	CEU
5193673	-0.512568	Neutral	CEU
5193981	-0.490275	Neutral	CEU
5194204	0.297288	Neutral	CEU
5194448	2.65268	Neutral	CEU
5194815	2.39804	Neutral	CEU
5194928	-0.0210089	Neutral	CEU
5195167	2.6739	Neutral	CEU
5195251	-0.125671	Neutral	CEU
5195291	-0.643249	Neutral	CEU
5195317	-0.372958	Neutral	CEU
5224111	0.0287234	Neutral	CEU
5224616	0.796651	Neutral	CEU
5225152	0.00937352	Neutral	CEU
5225301	0.00937352	Neutral	CEU
5225406	-0.129129	Neutral	CEU
5225731	-0.565989	Neutral	CEU
5225760	0.461091	Neutral	CEU
5226144	-0.113103	Neutral	CEU
5226688	-0.412331	Neutral	CEU
5226752	0.0324671	Neutral	CEU
5226805	-0.0895641	Neutral	CEU
5226984	0.0274423	Neutral	CEU
5227123	0.0107271	Neutral	CEU
5227508	2.03327	Neutral	CEU
5228546	0.137905	Neutral	CEU
5228983	-0.0872184	Neutral	CEU
5229310	0.124262	Neutral	CEU
5229311	-0.117917	Neutral	CEU
5229409	0.18907	Neutral	CEU
5229465	0.079919	Neutral	CEU
5229503	-0.244123	Neutral	CEU
5229703	-0.241164	Neutral	CEU
5229819	-0.32915	Neutral	CEU
5252368	-0.207958	Neutral	CEU
5252660	-0.0652925	Neutral	CEU
5252825	-0.0652925	Neutral	CEU
5253220	-0.227668	Neutral	CEU
5253436	-0.227668	Neutral	CEU
5253532	1.72084	Neutral	CEU
5253545	-0.119418	Neutral	CEU
5253664	-0.570461	Neutral	CEU
5253918	-0.132468	Neutral	CEU
5254026	0.157305	Neutral	CEU
5254037	-0.189876	Neutral	CEU
5255304	-0.212741	Neutral	CEU
5255488	3.5821	Neutral	CEU
5255611	-0.212741	Neutral	CEU
5255612	-0.212741	Neutral	CEU
5255775	-0.18286	Neutral	CEU
5256107	-0.212741	Neutral	CEU
5256266	-0.212741	Neutral	CEU
5256356	-0.214558	Neutral	CEU
5256506	-0.242105	Neutral	CEU
5256559	-0.136509	Neutral	CEU
5256632	-0.214558	Neutral	CEU
5256652	-0.196194	Neutral	CEU
5256756	-0.136509	Neutral	CEU
5256774	0.340969	Neutral	CEU
5256869	-0.164056	Neutral	CEU
5257229	-0.232923	Neutral	CEU
5257327	0.0471364	Neutral	CEU
5257468	0.047547	Neutral	CEU
5257474	-0.259727	Neutral	CEU
5257524	0.052503	Neutral	CEU
5257733	-0.262205	Neutral	CEU
5258128	-0.262205	Neutral	CEU
5258154	-0.225035	Neutral	CEU
5258556	-0.224541	Neutral	CEU
5258562	-0.172818	Neutral	CEU
5258982	-0.245652	Neutral	CEU
5259095	-0.111595	Neutral	CEU
5259472	-0.136929	Neutral	CEU
5259619	-0.204342	Neutral	CEU
5260372	-0.230825	Neutral	CEU
5260410	-0.276956	Neutral	CEU
5260631	-0.312836	Neutral	CEU
5260757	-0.154943	Neutral	CEU
5261754	-0.160944	Neutral	CEU
5262085	-0.114738	Neutral	CEU
5262231	-0.145873	Neutral	CEU
5262285	0.258877	Neutral	CEU
5262767	-0.371599	Neutral	CEU
5262901	0.616925	Neutral	CEU
5263367	-0.133975	Neutral	CEU
5263972	-0.294851	Neutral	CEU
5264228	-0.109112	Neutral	CEU
5264500	-0.430174	Neutral	CEU
5264517	-0.193396	Neutral	CEU
5264648	-0.457495	Neutral	CEU
5264697	-0.0841141	Neutral	CEU
5264834	-0.366426	Neutral	CEU
5264940	-0.393747	Neutral	CEU
5265309	-0.21161	Neutral	CEU
5265392	-0.129648	Neutral	CEU
5265430	-0.129648	Neutral	CEU
5265438	0.699075	Neutral	CEU
5265734	-0.276671	Neutral	CEU
5266502	0.151566	Neutral	CEU
5266518	-0.108074	Neutral	CEU
5267600	-0.270136	Neutral	CEU
5267738	-0.35985	Neutral	CEU
5267783	-0.131826	Neutral	CEU
5267850	0.114889	Neutral	CEU
5267970	-0.255183	Neutral	CEU
5268005	-0.255183	Neutral	CEU
5268591	-0.255183	Neutral	CEU
5268732	-0.117944	Neutral	CEU
5268789	0.0194575	Neutral	CEU
5268923	0.0321799	Neutral	CEU
5269170	0.0983362	Neutral	CEU
5269240	0.205204	Neutral	CEU
5269249	-0.0950437	Neutral	CEU
5270085	-0.153774	Neutral	CEU
5270277	-0.233101	Neutral	CEU
5270613	-0.873823	Neutral	CEU
5270664	-0.098855	Neutral	CEU
5270681	-0.202591	Neutral	CEU
5270767	-0.233101	Neutral	CEU
5270899	-0.318531	Neutral	CEU
5271192	-0.316452	Neutral	CEU
5271688	-0.245846	Neutral	CEU
5271843	-0.245846	Neutral	CEU
5271892	-0.199736	Neutral	CEU
5272194	-0.133453	Neutral	CEU
5272600	-0.157328	Neutral	CEU
5273276	-0.190645	Neutral	CEU
5273435	-0.281711	Neutral	CEU
5273533	-0.29837	Neutral	CEU
5274489	-0.264455	Neutral	CEU
5274595	-0.264455	Neutral	CEU
5274661	-0.309219	Neutral	CEU
5274854	1.11205	Neutral	CEU
5275259	-0.21969	Neutral	CEU
5275397	-0.0742059	Neutral	CEU
5275697	-0.194861	Neutral	CEU
5275721	-0.110257	Neutral	CEU
5276014	-0.189733	Neutral	CEU
5276717	-0.273055	Neutral	CEU
5277226	-0.273055	Neutral	CEU
5277354	-0.190566	Neutral	CEU
5277437	-0.256557	Neutral	CEU
5277439	-0.237997	Neutral	CEU
5277630	-0.142103	Neutral	CEU
5277746	-0.142103	Neutral	CEU
5278009	-0.198814	Neutral	CEU
5278423	3.60742	Neutral	CEU
5278609	-0.305603	Neutral	CEU
5278635	0.248998	Neutral	CEU
5278756	-0.305603	Neutral	CEU
5278826	-0.305603	Neutral	CEU
5279050	0.0641312	Neutral	CEU
5279241	-0.243981	Neutral	CEU
5279346	-0.213169	Neutral	CEU
5279622	-0.30773	Neutral	CEU
5279660	-0.11751	Neutral	CEU
5279715	-0.231642	Neutral	CEU
5279897	-0.127021	Neutral	CEU
5280013	0.90017	Neutral	CEU
5280502	-0.00337724	Neutral	CEU
5281117	-0.217349	Neutral	CEU
5281421	-0.267098	Neutral	CEU
5281675	-0.224719	Neutral	CEU
5282028	-0.150095	Neutral	CEU
5284350	-0.118427	Neutral	CEU
5284752	-0.0845876	Neutral	CEU
5284768	-0.0845876	Neutral	CEU
5284813	-0.329923	Neutral	CEU
5284844	-0.270704	Neutral	CEU
5285070	-0.169186	Neutral	CEU
5285266	-0.203025	Neutral	CEU
5285283	0.744477	Neutral	CEU
5285453	-0.175092	Neutral	CEU
5285459	-0.159404	Neutral	CEU
5286411	1.81727	Neutral	CEU
5286927	-0.135084	Neutral	CEU
5287108	-0.305042	Neutral	CEU
5287159	-0.305042	Neutral	CEU
5287462	0.45977	Neutral	CEU
5287630	-0.169075	Neutral	CEU
5287796	-0.169075	Neutral	CEU
5287808	1.85343	Neutral	CEU
5288075	-0.0951078	Neutral	CEU
5288312	3.70867	Neutral	CEU
5288376	-0.156958	Neutral	CEU
5288884	-0.218808	Neutral	CEU
5289224	-0.0296585	Neutral	CEU
5536910	0.21878	Neutral	CEU
5553896	1.7632	Neutral	CEU
5554049	-0.629472	Neutral	CEU
5554439	1.90277	Neutral	CEU
5554950	-0.0298049	Neutral	CEU
5555141	-0.650514	Neutral	CEU
5555161	-0.267135	Neutral	CEU
5555165	0.627416	Neutral	CEU
5555419	-0.121086	Neutral	CEU
5555529	1.6315	Neutral	CEU
5555684	-0.687026	Neutral	CEU
5555901	1.43069	Neutral	CEU
5556067	-2.00813	Neutral	CEU
5556950	0.05233	Neutral	CEU
5557826	6.22573	Neutral	CEU
5558393	-0.678376	Neutral	CEU
5558675	0.191433	Neutral	CEU
5558726	-0.406561	Neutral	CEU
5558825	1.65924	Neutral	CEU
5559110	-2.05833	Neutral	CEU
5559249	-0.478477	Neutral	CEU
5559440	-0.403246	Neutral	CEU
5559763	-0.14746	Neutral	CEU
5559835	-0.5838	Neutral	CEU
5560321	0.610563	Neutral	CEU
5560370	0.149083	Neutral	CEU
5560904	1.34516	Neutral	CEU
5561412	-0.658438	Neutral	CEU
5561431	-0.850959	Neutral	CEU
5561432	0.432515	Neutral	CEU
5561460	-0.43383	Neutral	CEU
5561478	-0.43383	Neutral	CEU
5561516	-0.43383	Neutral	CEU
5561563	0.143733	Neutral	CEU
5561758	3.22407	Neutral	CEU
5562369	0.592949	Neutral	CEU
5563131	-0.483639	Neutral	CEU
5563249	-0.71788	Neutral	CEU
5563399	0.63433	Neutral	CEU
5563587	0.261674	Neutral	CEU
5564016	-0.515581	Neutral	CEU
5565117	0.26629	Neutral	CEU
5565293	0.26629	Neutral	CEU
5565535	-0.224274	Neutral	CEU
5566294	-0.232379	Neutral	CEU
5566604	-0.50594	Neutral	CEU
5566679	-0.858923	Neutral	CEU
5566811	-0.50594	Neutral	CEU
5567008	0.261797	Neutral	CEU
5567211	-0.347098	Neutral	CEU
5567595	1.70308	Neutral	CEU
5567612	0.610154	Neutral	CEU
5567876	1.54443	Neutral	CEU
5567964	0.292852	Neutral	CEU
5568452	-0.535658	Neutral	CEU
5569071	2.33081	Neutral	CEU
5569078	-1.92216	Neutral	CEU
5569215	1.82849	Neutral	CEU
5569491	-0.61613	Neutral	CEU
5570222	1.80188	Neutral	CEU
5570228	-0.858923	Neutral	CEU
5571050	1.98076	Neutral	CEU
5571356	-0.888861	Neutral	CEU
5571581	2.17383	Neutral	CEU
5571584	-0.937864	Neutral	CEU
5572076	-0.276324	Neutral	CEU
5572304	0.385217	Neutral	CEU
5572521	-0.444425	Neutral	CEU
5573683	0.844434	Neutral	CEU
5574895	0.09559	Neutral	CEU
5575158	-1.50239	Neutral	CEU
5575737	-0.00507016	Neutral	CEU
5575910	-0.181225	Neutral	CEU
5576214	0.0377639	Neutral	CEU
5576279	-1.87515	Neutral	CEU
5576522	2.62374	Neutral	CEU
5577052	0.0731882	Neutral	CEU
5577089	-1.87515	Neutral	CEU
5577603	-0.211575	Neutral	CEU
5578655	2.36335	Neutral	CEU
5578688	-0.471654	Neutral	CEU
5578715	-0.355147	Neutral	CEU
5578797	-2.56878	Neutral	CEU
5578926	1.89732	Neutral	CEU
5579051	-0.160968	Neutral	CEU
5579105	-0.626997	Neutral	CEU
5579263	-0.549325	Neutral	CEU
5579571	-0.122133	Neutral	CEU
5579605	-2.41344	Neutral	CEU
5580192	-2.62491	Neutral	CEU
5580516	-2.62491	Neutral	CEU
5580920	-0.0924769	Neutral	CEU
5581073	0.59128	Neutral	CEU
5581520	-2.71845	Neutral	CEU
5581798	-2.71845	Neutral	CEU
5582240	-0.0438761	Neutral	CEU
5582288	-0.47067	Neutral	CEU
5582348	0.89507	Neutral	CEU
5583027	-0.392398	Neutral	CEU
5736682	-0.357956	Neutral	CEU
5737081	-0.675761	Neutral	CEU
5737696	-0.283904	Neutral	CEU
5738500	-0.283904	Neutral	CEU
5739091	-0.283904	Neutral	CEU
5739237	-0.178195	Neutral	CEU
5739638	-0.242208	Neutral	CEU
5742158	-0.230529	Neutral	CEU
5743196	-0.276671	Neutral	CEU
5743509	0.306671	Neutral	CEU
5744916	-0.240442	Neutral	CEU
5744921	-0.443287	Neutral	CEU
5744963	-0.244499	Neutral	CEU
5745339	0.071939	Neutral	CEU
5745349	0.0516545	Neutral	CEU
5745492	-0.410832	Neutral	CEU
5747158	-0.484982	Neutral	CEU
5747373	0.0206337	Neutral	CEU
5747488	-0.493409	Neutral	CEU
5747635	0.576811	Neutral	CEU
5747636	-0.442847	Neutral	CEU
5748611	0.170041	Neutral	CEU
5748645	0.240483	Neutral	CEU
5748792	-0.285762	Neutral	CEU
5749083	0.186615	Neutral	CEU
5749226	-0.0371423	Neutral	CEU
5749227	-0.0371423	Neutral	CEU
5749750	-0.0357634	Neutral	CEU
5750013	0.89663	Neutral	CEU
5750125	-1.14499	Neutral	CEU
5750373	0.0446154	Neutral	CEU
5750582	-0.148294	Neutral	CEU
5751020	0.146116	Neutral	CEU
5751208	0.0968812	Neutral	CEU
5751347	1.34006	Neutral	CEU
5751591	0.146116	Neutral	CEU
5751779	1.32776	Neutral	CEU
5751990	-0.223146	Neutral	CEU
5752044	-0.223146	Neutral	CEU
5752340	-0.157247	Neutral	CEU
5752416	-0.125866	Neutral	CEU
5752806	-0.1039	Neutral	CEU
5752869	0.175388	Neutral	CEU
5753350	1.46575	Neutral	CEU
5754088	-0.523597	Neutral	CEU
5754119	1.51388	Neutral	CEU
5755147	-0.541042	Neutral	CEU
5755259	-0.525029	Neutral	CEU
5755260	-0.541042	Neutral	CEU
5755290	0.227578	Neutral	CEU
5755428	1.4926	Neutral	CEU
5755481	1.4926	Neutral	CEU
5755493	1.4926	Neutral	CEU
5755651	1.4926	Neutral	CEU
[truncated: 31,691 more rows]
