# Supplementary material for: The psoriasis-associated deletion of late cornified envelope genes LCE3B and LCE3C has been maintained under balancing selection since Human Denisovan divergence
Source: BMC Evol Biol. 2016 Dec 5;16:265. doi: 10.1186/s12862-016-0842-6 (PMC5139038; doi:10.1186/s12862-016-0842-6)
Supplement: Additional file 5: — File S1. Codes. (TXT 2 kb) [file 12862_2016_842_MOESM5_ESM.txt]

ÔRÕ Codes: 


#Please first determine the ÒpathÓ directory

# Please use a txt version of Table S3 for creating the box plots and calculate P-values

# Use the input file HapPerMap.txt for creating the world map provided within this package


World Map:

library (rworldmap)
library (ggplot2)
par (mfrow=c(1,1), mar=(c(16, 1, 10, 1)))
lat <- read.delim("HapPerMap.txt", header=T)
p<-mapPies (lat, nameX="longitude1", nameY="latitude1", nameZs=c("Deletion", "NoDeletion"), zColours=c("red", "white"), oceanCol = "lightblue", landCol = "wheat",borderCol="gray85", addSizeLegend=T, addCatLegend=T)


Box Plots:

library (ggplot2)
a <- read.table("TableS3.txt", header=TRUE)
names(a)
p<-ggplot(a,aes(chromStart,dataValue))
p+geom_point(aes(colour=factor(Region)))
p<-ggplot(a,aes(factor(Region),dataValue))
p+geom_boxplot(aes(colour=factor(Population)))
p<-ggplot(a,aes(factor(Region),dataValue))
p+geom_boxplot(aes(fill=factor(Region)))
p <- ggplot(a, aes(factor(Population), dataValue))
p + geom_boxplot(aes(fill = factor(Region)))


P-Values:

a <- read.table("TableS3.txt", header=TRUE)
#AfricanTest
Target<-subset(a,a$Population=="Africans"&a$Region=="target")
Neutral<-subset(a,a$Population=="Africans"&a$Region=="neutral")
wilcox.test(Target$dataValue,Neutral$dataValue,alternative="greater")
Target<-subset(a,a$Population=="Africans"&a$Region=="target")
deletion<-subset(a,a$Population=="Africans"&a$Region=="Deletion")
wilcox.test(Target$dataValue,deletion$dataValue,alternative="greater")
Neutral<-subset(a,a$Population=="Africans"&a$Region=="neutral")
deletion<-subset(a,a$Population=="Africans"&a$Region=="Deletion")
wilcox.test(Neutral$dataValue,deletion$dataValue,alternative="greater")
#EuroTest
Target<-subset(a,a$Population=="Europeans"&a$Region=="target")
Neutral<-subset(a,a$Population=="Europeans"&a$Region=="neutral")
wilcox.test(Target$dataValue,Neutral$dataValue,alternative="greater")
Target<-subset(a,a$Population=="Europeans"&a$Region=="target")
deletion<-subset(a,a$Population=="Europeans"&a$Region=="Deletion")
wilcox.test(Target$dataValue,deletion$dataValue,alternative="greater")
Neutral<-subset(a,a$Population=="Europeans"&a$Region=="neutral")
deletion<-subset(a,a$Population=="Europeans"&a$Region=="Deletion")
wilcox.test(Neutral$dataValue,deletion$dataValue,alternative="greater")
#HanChineseTest
Target<-subset(a,a$Population=="HanChinese"&a$Region=="target")
Neutral<-subset(a,a$Population=="HanChinese"&a$Region=="neutral")
wilcox.test(Target$dataValue,Neutral$dataValue,alternative="greater")
Target<-subset(a,a$Population=="HanChinese"&a$Region=="target")
deletion<-subset(a,a$Population=="HanChinese"&a$Region=="Deletion")
wilcox.test(Target$dataValue,deletion$dataValue,alternative="greater")
Neutral<-subset(a,a$Population=="HanChinese"&a$Region=="neutral")
deletion<-subset(a,a$Population=="HanChinese"&a$Region=="Deletion")
wilcox.test(Neutral$dataValue,deletion$dataValue,alternative="greater")
