# Supplementary material for: The psoriasis-associated deletion of late cornified envelope genes LCE3B and LCE3C has been maintained under balancing selection since Human Denisovan divergence
Source: BMC Evol Biol. 2016 Dec 5;16:265. doi: 10.1186/s12862-016-0842-6 (PMC5139038; doi:10.1186/s12862-016-0842-6)
Supplement: Additional file 6: — FIle S2. Input file for generating the World Map. (TXT 1 kb) [file 12862_2016_842_MOESM6_ESM.txt]

ETHN	POP	latitude1	longitude1	H2	H3
AFR	ACB	7.36247	3.916667	0.40104167	0.59895833
AFR	ASW	0.32959	41.581111	0.3852459	0.6147541
SAS	BEB	23.684994	90.356331	0.5755814	0.4244186
EAS	CDX	22.008173	100.797309	0.67741935	0.32258065
EUR	CEU	48.19539	16.373819	0.60606061	0.39393939
EAS	CHB	39.89288	116.407413	0.61835749	0.38164251
EAS	CHS	31.24099	121.473704	0.68396226	0.31603774
AMR	CLM	6.235925	-75.575137	0.64361702	0.35638298
AFR	ESN	9.081999	8.675277	0.34343434	0.65656566
EUR	FIN	60.17431	24.93824	0.63265306	0.36734694
EUR	GBR	51.52925	-0.126236	0.75	0.25
SAS	GIH	28.6728688	77.2236729	0.59223301	0.40776699
AFR	GWD	13.443182	-15.310139	0.38495575	0.61504425
EUR	IBS	41.102913	-6.407736	0.57978723	0.42021277
SAS	ITU	13.0567761	80.2455394	0.63235294	0.36764706
EAS	JPT	35.69746	139.691706	0.59615385	0.40384615
EAS	KHV	10.8230989	106.6296638	0.605	0.395
AFR	LWK	0.616667	34.766667	0.42929293	0.57070707
AFR	MSL	8.460555	-11.779889	0.34117647	0.65882353
AMR	MXL	19.43033	-99.133208	0.50694444	0.49305556
AMR	PEL	-12.046374	-77.0427934	0.7	0.3
SAS	PJL	31.5546061	74.3571581	0.68947368	0.31052632
AMR	PUR	18.49003	-66.105722	0.60679612	0.3320388
SAS	STU	9.9579241	78.8271154	0.61650485	0.36764706
EUR	TSI	43.7195	10.396584	0.63084112	0.36915888
AFR	YRI	7.36247	3.916667	0.31944444	0.68055556
					
